# Supplementary material for: The Auxin Response Factor OsARF25 Negatively Regulates Grain Size and Weight in Rice (Oryza sativa L.) by Activating the Expression of SG1 and OsOFP04
Source: Plants (Basel). 2025 Jun 12;14(12):1808. doi: 10.3390/plants14121808 (PMC12196904; doi:10.3390/plants14121808)
Supplement: Supplementary file 1 [file plants-14-01808-s001.zip]

Archive with 3 entries (2 files):
- plants-3643319-supplementary/
- plants-3643319-supplementary/Supplementary Figure0429.pdf
- plants-3643319-supplementary/Supplementary Table0429.xlsx
