# Supplementary material for: The Auxin Response Factor OsARF25 Negatively Regulates Grain Size and Weight in Rice (Oryza sativa L.) by Activating the Expression of SG1 and OsOFP04
Source: Plants (Basel). 2025 Jun 12;14(12):1808. doi: 10.3390/plants14121808 (PMC12196904; doi:10.3390/plants14121808)
Supplement: Supplementary file 1 [file plants-14-01808-s001.zip › plants-3643319-supplementary/Supplementary Table0429.xlsx]

## Sheet: Supplementary table1
Table S1.Gene IDs of 25 members of OsARF family in rice.
LOC_Os01g13520	OsARF1
LOC_Os01g48060	OsARF2
LOC_Os01g54990	OsARF3
LOC_Os01g70270	OsARF4
LOC_Os02g04810	OsARF5
LOC_Os02g06910	OsARF6
LOC_Os02g35140	OsARF7
LOC_Os02g41800	OsARF8
LOC_Os04g36054	OsARF9
LOC_Os04g43910	OsARF10
LOC_Os04g56850	OsARF11
LOC_Os04g57610	OsARF12
LOC_Os04g59430	OsARF13
LOC_Os05g43920	OsARF14
LOC_Os05g48870	OsARF15
LOC_Os06g09660	OsARF16
LOC_Os06g46410	OsARF17
LOC_Os06g47150	OsARF18
LOC_Os06g48950	OsARF19
LOC_Os07g08520	OsARF20
LOC_Os08g40900	OsARF21
LOC_Os10g33940	OsARF22
LOC_Os11g32110	OsARF23
LOC_Os12g29520	OsARF24
LOC_Os12g41950	OsARF25

## Sheet: Supplementary table2
Table S2.Primers used in this study.
Primer name	Sequence 5'-3'	Purpose
OsARF25-OE-F	CGACTCTAGAGGATCGCCACCATGAAGCTCTCTCCGCCGG	Transgenic assay
OsARF25-OE-R	GTTTCTGCTCGGATCGCCACCGGTAGTCCAGAGGCGCTAC
osarf25-F	GCACACACTCCGCACATACAC	Mutant identification
osarf25-R	ACTGAGGAGGTAAGTTTGGAT
GFP-OsARF25-F	TCTCCGGTACCCGGGGATCCATGAAGCTCTCTCCGCCGG	Subcellular localization analysis
GFP-OsARF25-R	AGGTCGACTCTAGAGGATCCTCAGTAGTCCAGAGGCGCTACAG
Actin-qRT-PCR-F	CGGGAAATTGTGAGGGACAT	qPCR
Actin-qRT-PCR-F	AGGAAGGCTGGAAGAGGACC
OsARF25-qRT-PCR- F	GCAAGACATTGACTGCAAGTGA
OsARF25-qRT-PCR- R	AGTGGAGGGAAGACTTTCTCA
SG1-qRT-PCR- F	CGCGCCCAACATTCGGTG
SG1-qRT-PCR- R	CTCTCGTGCTCCCTTGACC
OsOFP04-qRT-PCR- F	CTACCTCGTGCTCAACTCGC
OsOFP04-qRT-PCR- R	CCTATGAACATCACACCGCC
GAL4DBD-OsARF25-F	CCCCCGGGCTGCAGGAATTCATGAAGCTCTCTCCGCCGG	Dual-luciferase reporter assay
GAL4DBD-OsARF25-R	ATCGATAAGCTTGATATCGAATTCTCAGTAGTCCAGAGGCGCTAC
0800-OFP04-F	GCCCCCCCTCGAGGTCGACGCTAAATGCTGAGATGGAGGAG
0800-OFP04-R	AGCTTATCGATACCGTCGACGAGTGACTTCGTGCCCGTGA
0800-SG1-F	GCCCCCCCTCGAGGTCGACTTGCCGTTACGTCGCCCTTCCTTC
0800-SG1-R	AGCTTATCGATACCGTCGACGCATCGACCCCGGCCGGCA
0800-F	GGTTTTCCCAGTCACGACGTTGTAAA
0800-R	GGCCTTTCTTTATGTTTTTGGCGTCT
1301-ARF25-F	AGGTCGACTCTAGAGGATCCATGAAGCTCTCTCCGCCGG
1301-ARF25-R	ATGAGTTTCTGCTCGGATCCTCAGTAGTCCAGAGGCGCTAC
6P-1-ARF25DBD-F	CCCTGGGATCCCCGGAATTCGCTGCTAGCAAGCAACCCAC	Electrophoretic mobility shift assay
6P-1-ARF25DBD-R	TCGAGTCGACCCGGGAATTCGGAAGAGGGCATAACAGTCTGTTG
EMSA-OFP04-F	TGATGAATTGAAAAGCTTGAATTCGATCCGTGAATATTTTGAGGCAGCAC
EMSA-OFP04-R	GAGTTTTATATACATACAGAGCACATGCGGCATCAATGAGCAACAGGGTTT
EMSA-SG1-F	TGATGAATTGAAAAGCTTGAATTCACTTCACATGCCGGCCAC
EMSA-SG1-R	GAGTTTTATATACATACAGAGCACATGCCTTGCCAAAAAATATTGCTTGACAAGAGC
FAM-Probe-F	5’FAM-TGATGAATTGAAAAGCTTGAATTC
FAM-Probe-R	5’FAM-GAGTTTTATATACATACAGAGCACATGC

## Sheet: Supplementary table3
Table S3.DEGs between the wild type and osarf25 plants.
Geneid	OsARF25_KO1	OsARF25_KO2	OsARF25_KO3	NIP_1	NIP_2	NIP_3	logFC	logCPM	F	PValue	FDR
LOC_Os10g22394	0	0	0	7.18283	6.64194	6.26908	-12.3744	2.7028	1299.26	6.38E-07	0.00212162
LOC_Os06g13620	0	0	0	3.19553	2.27157	2.50305	-8.74967	-0.801189	136.728	0.000118903	0.0373528
LOC_Os08g19694	0	0.0161552	0	0.368265	0.368786	0.233175	-5.60201	-0.678155	52.4027	0.000211794	0.0373528
LOC_Os10g11990	0.0308409	0.029235	0.0460876	1.10486	1.23659	1.19396	-4.9161	0.698008	300.245	8.20E-07	0.0023377
LOC_Os05g38860	0.159709	0.0504643	0	1.45308	2.18537	0.496618	-4.10383	-0.767492	19.7391	0.00333914	0.0690597
LOC_Os01g74020	0.599631	0.463701	0.157205	7.6585	5.81482	8.33164	-4.03605	2.30231	68.3744	9.98E-05	0.0355576
LOC_Os10g36360	2.35204	2.3439	1.56213	18.5188	24.5842	30.9988	-3.45565	3.16644	139.103	1.00E-05	0.0105178
LOC_Os02g45160	0.0401862	0.114281	0.253557	1.13115	1.59851	1.66196	-3.32842	1.28864	33.9809	0.00078606	0.0497074
LOC_Os06g03670	0.714794	0.799189	0.21911	0.812925	16.0798	1.86362	-3.2808	1.88718	7.75928	0.0291167	0.138459
LOC_Os04g33640	0.529634	0.27532	0.0680831	0.801508	6.77694	1.67347	-3.23995	1.98265	10.4041	0.0160339	0.107684
LOC_Os04g48350	2.66778	0.223135	0.312678	5.37091	16.1986	8.01493	-3.0239	2.4908	8.89815	0.0222086	0.123585
LOC_Os05g40610	0.318935	0.248975	0	1.3442	2.39997	1.17258	-2.96354	0.0299186	12.0854	0.0114237	0.0957046
LOC_Os09g35020	11.3051	0.463186	1.50464	23.8135	66.1335	25.1115	-2.91857	4.26837	6.56859	0.0397273	0.161318
LOC_Os02g44230	0.814344	1.62733	0.153486	1.69897	15.0652	4.3116	-2.89936	2.83457	8.13334	0.0265694	0.132529
LOC_Os02g44235	1.09455	2.16404	0.218088	2.18732	19.9431	5.65956	-2.87579	2.73013	8.08009	0.0269135	0.133407
LOC_Os03g50210	1.97243	2.44102	0.191044	2.21985	27.2512	5.74996	-2.79317	3.26508	5.9844	0.0468392	0.176347
LOC_Os03g50920	0.706178	0.239074	0.276385	3.22685	3.3708	2.56446	-2.76211	0.513662	34.8016	0.000706639	0.049286
LOC_Os01g17050	2.82678	1.18667	0.88508	9.5757	20.4324	5.9897	-2.71494	2.75794	18.7808	0.0040411	0.07254
LOC_Os02g04060	0.941341	0.509899	1.25934	7.04285	6.98388	5.09318	-2.69025	1.46534	55.0628	0.000182383	0.0373528
LOC_Os01g36400	0.787461	0.473713	2.11212	9.17743	5.71769	8.40536	-2.68089	3.5705	22.7365	0.00247482	0.0627605
LOC_Os02g45420	0.0480365	0.273211	0.023928	0.348275	1.46747	0.60495	-2.68018	-0.305626	9.10745	0.0210037	0.119975
LOC_Os09g35030	26.9885	2.9271	5.63117	60.8318	140.849	53.8842	-2.65691	5.79835	8.67604	0.0233712	0.126185
LOC_Os10g25060	2.01833	4.01644	0.8699	14.7982	14.376	16.2509	-2.62302	3.61959	28.0347	0.00141577	0.0554789
LOC_Os07g48340	0.277258	0.394231	0.153454	0.893411	3.42623	1.20699	-2.60861	0.499777	18.2863	0.00410318	0.0726067
LOC_Os07g37400	1.57664	1.98152	2.38254	8.77908	22.1376	7.8331	-2.58069	3.07129	36.9504	0.00064155	0.0488705
LOC_Os03g60880	0.632682	1.14879	0.798978	2.99471	9.47678	4.09814	-2.56842	2.84341	31.3289	0.00102036	0.0535408
LOC_Os05g44060	1.3917	2.08299	0.802692	1.60358	21.444	4.48693	-2.5508	2.11724	7.4611	0.0313829	0.143788
LOC_Os04g45340	0.994588	0.21862	0.488246	1.81965	5.79328	3.38851	-2.53872	1.58356	14.5838	0.00749093	0.0820649
LOC_Os01g36410	0.0581033	0.275389	0.955102	3.02316	1.94141	2.7643	-2.48739	0.125333	10.8666	0.014422	0.10432
LOC_Os10g37760	1.68848	1.18708	0.0700889	2.65239	10.1685	5.04033	-2.45359	2.31715	6.43923	0.0411718	0.164304
LOC_Os04g46980	0.129614	0.067017	0.258254	0.894498	1.30486	0.52761	-2.44848	-0.0785642	19.6528	0.00337728	0.0690701
LOC_Os01g72100	6.83664	4.48423	2.195	19.4288	37.9227	23.3643	-2.43886	4.28544	26.7733	0.00160349	0.0574551
LOC_Os06g19444	25.198	4.13557	6.58214	75.7347	76.4172	63.6263	-2.41769	6.56022	11.8782	0.0120035	0.0973394
LOC_Os04g34540	0.461949	0.844511	0.624575	3.7151	4.44154	2.86261	-2.40157	1.4155	82.1596	5.32E-05	0.0278212
LOC_Os06g44810	0	0.157428	0.113748	0.531214	0.693639	0.319532	-2.38979	-0.669633	8.75155	0.0222979	0.123754
LOC_Os10g35460	0.0766446	0.351159	0.127261	0.228813	2.12192	0.78648	-2.37674	0.00413538	7.17337	0.0337571	0.148192
LOC_Os09g12780	0.0591008	0.448186	0.294394	1.56274	2.08758	0.716721	-2.31914	-0.670842	12.826	0.00965111	0.0904878
LOC_Os01g49310	2.11343	3.79465	1.47385	12.8839	13.0314	12.8033	-2.29226	4.63781	51.7265	0.000236734	0.0373528
LOC_Os04g42940	0.487163	0.215505	0.0970666	0.775661	2.27887	1.24217	-2.27427	0.134243	11.8617	0.0116227	0.0964318
LOC_Os04g38600	0.187247	0.244058	0.139908	0.439217	1.68702	0.851537	-2.25224	0.0807323	17.5836	0.00448927	0.0737423
ChrSy.fgenesh.gene.44	0.0873392	0.689927	0.188524	1.6079	1.48693	1.74492	-2.25034	1.44325	11.8174	0.0121415	0.0979449
LOC_Os01g45914	0.811088	0.461312	0.269347	1.26835	3.92319	2.87518	-2.24912	0.310093	15.4421	0.00619953	0.0790591
LOC_Os07g43580	1.96833	1.19946	1.23725	7.89489	8.79142	6.18611	-2.2418	2.97315	66.4897	0.000102566	0.0359126
LOC_Os03g13840	37.6295	10.3831	9.9621	31.9042	212.015	64.2547	-2.23257	6.89538	6.68859	0.0384468	0.158462
LOC_Os01g19170	0.0743903	0.0470111	0.172925	0.697976	0.733847	0.0925271	-2.22968	-0.902924	7.10008	0.0335994	0.1479
LOC_Os04g31040	0.37518	0.790318	0.924043	3.28904	4.69599	2.4888	-2.21728	2.02309	37.4523	0.000571854	0.0474104
LOC_Os06g28680	1.84253	2.20621	2.56019	7.40312	18.7471	7.1014	-2.20412	1.47613	27.9871	0.00130708	0.0554789
LOC_Os12g39630	17.4465	28.327	14.7512	98.2545	123.759	73.3132	-2.17707	7.26954	63.5312	0.000122554	0.0373528
LOC_Os01g67810	0.469912	0.213038	0.0407084	0.653509	1.81393	1.16261	-2.17556	0.564191	7.72931	0.0293345	0.138923
LOC_Os01g72950	0.191478	0.431081	0.333828	1.67407	2.05646	0.915434	-2.15709	-0.272695	26.646	0.00149696	0.0563177
LOC_Os02g45450	1.70507	3.04785	0.2912	3.80905	11.8129	8.30132	-2.13993	2.58937	7.45242	0.0314523	0.143927
LOC_Os07g05040	1.13585	0.438659	0.586749	3.76772	3.81532	2.88443	-2.13358	1.04777	27.5105	0.00137077	0.0554789
LOC_Os12g40860	0.431144	1.43043	1.03476	4.86434	5.08882	3.48264	-2.11929	2.48804	29.953	0.00108959	0.0536065
LOC_Os03g21750	0.674472	0.559432	0.615944	2.70871	3.89018	2.17593	-2.11526	0.392633	50.5582	0.000235885	0.0373528
LOC_Os05g08530	0.0981269	0.16278	0.0488791	0.606816	0.608906	0.25173	-2.10699	-0.913978	15.0691	0.00658021	0.0794027
LOC_Os07g30670	1.06899	2.28816	2.02689	9.29462	8.39464	6.75533	-2.08255	2.54527	58.3379	0.000153051	0.0373528
LOC_Os06g48160	96.6251	29.4413	18.4184	171.022	289.084	213.33	-2.05871	7.66105	9.88391	0.0178765	0.112228
LOC_Os10g21540	1.46149	2.4937	0.79271	4.08607	12.557	4.80204	-2.05624	2.4364	13.4501	0.00905127	0.0884999
LOC_Os04g50090	0.227611	0.431518	0.245652	1.69876	1.61158	0.760842	-2.04733	-0.113964	24.5018	0.00188223	0.0603135
LOC_Os02g33680	3.44262	2.14117	0.854032	7.196	16.0949	6.16905	-2.04315	3.14779	11.9988	0.0117357	0.0967457
LOC_Os02g05470	0.871076	1.07916	0.44679	3.78119	4.33081	2.58258	-2.03668	2.35801	33.6659	0.000777025	0.0497074
LOC_Os02g49480	0.664725	2.52045	1.01787	4.98739	10.5294	2.79041	-2.01823	2.6086	10.7591	0.0149175	0.105318
LOC_Os04g56180	0.177939	0.365458	0.23636	1.31539	1.13247	0.912949	-1.99576	-0.0233278	38.2368	0.000538472	0.0474104
LOC_Os09g25100	0.21322	1.08638	0.743467	2.5689	4.07106	2.03876	-1.99015	1.44701	13.9005	0.00821577	0.0854457
LOC_Os02g42740	9.07902	5.53645	6.54715	21.1666	49.0758	22.3695	-1.98877	5.32651	26.3636	0.00167142	0.0583109
LOC_Os07g41200	40.0059	25.3155	44.1388	86.3424	257.224	132.206	-1.9866	8.28646	20.9517	0.00305956	0.0669845
LOC_Os01g60110	2.03903	1.58974	0.697156	3.17999	11.1611	4.5133	-1.98183	2.69306	11.4612	0.0129937	0.100542
LOC_Os08g02600	0.580365	0.575151	0.367936	1.93512	3.07246	1.50114	-1.96218	0.0919411	28.723	0.0012161	0.0552534
LOC_Os03g41100	0.352186	0.884695	1.29819	3.46965	4.30359	2.809	-1.95837	1.34411	20.8588	0.00289157	0.0661811
LOC_Os02g04540	0.229508	0.279716	0.244978	0.852964	1.40851	0.91756	-1.95614	0.727291	54.7546	0.000185507	0.0373528
LOC_Os01g42730	0.842484	0.761032	0.809696	1.72466	5.98956	2.49643	-1.94936	2.10427	18.1238	0.00426539	0.0731235
LOC_Os07g15370	0.055137	0.143731	0.16479	0.517329	0.657964	0.327897	-1.93234	-0.0714867	19.2657	0.00355552	0.0697317
LOC_Os07g38170	85.6378	23.3137	31.9408	138.552	308.979	147.484	-1.91263	7.59127	10.3408	0.0162444	0.108061
LOC_Os02g44130	0.277817	0.421361	0.138387	1.04266	1.59133	0.803405	-1.9118	0.106072	18.2598	0.00407948	0.07254
LOC_Os02g44710	7.53275	2.45519	1.80623	13.7524	22.6039	12.8458	-1.89966	3.25775	10.2669	0.0164946	0.108704
LOC_Os03g13300	0.53826	0.255116	0.153211	0.672278	2.22976	1.02217	-1.89922	0.804195	9.22619	0.0204129	0.118327
LOC_Os02g01340	0.211582	0.526482	0.474272	1.52273	2.58798	0.789501	-1.89695	0.664097	14.7359	0.0069464	0.0804024
LOC_Os10g03855	0.827972	0.371775	1.12876	3.23379	3.36973	2.8456	-1.89435	-0.0637552	20.3951	0.00306682	0.0669845
LOC_Os10g36650	0.808267	3.04343	1.20785	5.43878	9.81672	4.69152	-1.8845	2.89968	13.9154	0.00836369	0.0864304
LOC_Os08g41440	13.2303	3.13049	6.13052	28.5624	40.0944	24.1003	-1.88385	5.24434	11.9396	0.0118662	0.0970049
LOC_Os11g34390	0.432864	0.564195	0.431238	2.2153	2.19532	1.29973	-1.8794	0.860753	48.3898	0.000268972	0.0394242
LOC_Os08g28870	0.544071	0.779607	0.617659	2.59018	2.94731	2.11278	-1.86739	2.35952	101.427	2.74E-05	0.0210519
LOC_Os02g50040	0.533113	1.81927	1.56436	5.39885	6.06103	3.77056	-1.86421	2.73211	20.2346	0.0032756	0.0685985
LOC_Os06g14540	0.96762	1.9187	2.49849	7.97553	8.43626	4.60534	-1.85772	3.16651	26.6233	0.00155291	0.056995
LOC_Os08g19670	26.9033	12.4618	7.78522	43.7948	99.5479	44.8402	-1.8403	5.28084	10.9182	0.0144505	0.104321
LOC_Os03g50280	0.687978	0.91612	0.277421	1.15967	4.73823	1.46693	-1.83513	0.94583	7.76804	0.0288503	0.137783
LOC_Os06g10610	2.62531	6.05716	5.82306	15.7173	25.0155	14.4631	-1.82451	2.24833	28.0742	0.00129586	0.0554789
LOC_Os09g35010	139.773	33.2583	25.5655	219.766	369.002	199.477	-1.81473	7.30694	6.55569	0.0398684	0.161759
LOC_Os02g39650	1.49544	1.30682	1.79244	5.04243	7.18278	5.34032	-1.8144	1.69437	62.4464	0.000124345	0.0373528
LOC_Os01g08820	0.386659	1.15745	0.729864	2.93354	3.57471	2.03129	-1.80926	1.84692	22.4398	0.00238365	0.0621583
LOC_Os11g05730	1.79326	6.10699	8.80029	20.961	28.4058	13.3828	-1.80881	3.00402	11.2966	0.0134139	0.101827
LOC_Os03g08580	7.68089	24.3582	4.06514	40.6058	40.495	51.6612	-1.8035	5.41408	8.97099	0.0218441	0.122634
LOC_Os12g06780	2.25922	2.12458	1.304	5.49052	10.6812	5.45279	-1.79683	2.36548	26.3791	0.00153896	0.0569598
LOC_Os06g28480	0.390256	0.299471	0.370276	1.47416	1.6854	0.866791	-1.79379	0.913516	34.8682	0.000702778	0.049286
LOC_Os08g37370	16.0826	10.4137	5.8031	34.2239	53.304	35.6776	-1.79317	5.35902	19.8325	0.00352095	0.0697317
LOC_Os06g40940	0.159592	0.367398	0.590542	1.2932	2.01327	0.856035	-1.787	1.64954	13.2306	0.00914492	0.0889013
LOC_Os03g06940	22.1485	32.7557	31.5812	109.41	121.568	89.6583	-1.78317	7.84335	125.325	1.40E-05	0.013959
LOC_Os02g48450	0.770161	1.38711	0.644505	3.4554	4.17617	2.74447	-1.77975	1.54344	32.3985	0.000866722	0.0512687
LOC_Os02g38140	3.85324	4.47466	2.57226	10.3223	20.0767	10.2503	-1.77616	4.13462	29.8868	0.00114538	0.0546757
LOC_Os11g34130	0.854847	0.880798	0.675755	2.45693	4.15141	2.28833	-1.75862	2.04573	41.7047	0.000417841	0.0445802
LOC_Os02g50630	1.0457	3.42652	3.09958	8.45693	12.4354	6.49116	-1.75687	3.18313	16.5978	0.0054892	0.0771504
LOC_Os06g39270	0.68892	0.38282	0.319499	1.39814	2.43797	1.35181	-1.75664	0.933352	18.5603	0.00391297	0.0715155
LOC_Os02g16540	0.709131	0.758385	0.869498	2.69862	3.85357	2.01847	-1.75221	2.02412	48.3899	0.000268969	0.0394242
LOC_Os03g15530	19.0315	12.5161	8.70905	50.2969	58.6103	39.402	-1.74424	6.05527	29.0608	0.00125576	0.0554479
LOC_Os06g06510	8.37971	38.9579	32.0636	95.3316	128.964	59.2004	-1.74385	5.50197	10.7017	0.015091	0.105579
LOC_Os07g42860	10.3112	4.97139	5.26906	18.8222	36.0334	20.9997	-1.73871	4.87123	18.8507	0.00400354	0.0724365
LOC_Os03g15810	0.350097	0.897992	0.601819	2.38896	2.90316	1.31276	-1.73044	2.05571	20.0592	0.00320251	0.0679955
LOC_Os05g14590	2.72169	10.9649	5.53361	23.7422	25.1345	18.6794	-1.72958	5.38671	15.8053	0.00618151	0.0789888
LOC_Os10g26280	0.104892	0.428315	0.217035	0.997928	0.862714	0.79032	-1.72804	0.547816	15.1002	0.00654728	0.0794027
LOC_Os03g30950	0.103408	0.46561	0.206039	0.639473	1.50547	0.627019	-1.7275	-0.0582076	8.75177	0.0222633	0.123718
LOC_Os01g63310	2.40772	4.63477	4.37653	15.3577	14.6583	10.5702	-1.72712	4.04897	49.6169	0.000249559	0.0377973
LOC_Os04g43840	3.48297	8.4041	5.95633	22.337	23.9688	16.6973	-1.72237	3.8661	36.3354	0.000624176	0.0488705
LOC_Os05g02300	1.24401	5.60134	6.81634	16.9775	22.6634	8.46182	-1.71571	2.99586	8.00341	0.0274196	0.134062
LOC_Os03g27520	0.101627	0.313089	0.151868	0.845172	0.739772	0.426615	-1.7149	-0.460869	13.6543	0.0083345	0.0864104
LOC_Os02g43594	0.891135	1.15993	0.993792	3.5396	4.27905	2.97779	-1.71197	1.82484	81.0668	5.55E-05	0.0278212
LOC_Os05g02810	0.160849	0.584482	0.186952	1.30339	1.33082	0.650211	-1.70949	0.135446	10.2437	0.0159826	0.107684
LOC_Os01g16450	1.24254	2.29737	1.47074	5.64551	7.0585	4.84301	-1.70318	2.6314	49.5885	0.000249987	0.0377973
LOC_Os01g36390	0.846899	3.37448	2.07354	7.67676	8.29055	5.78465	-1.70124	3.71304	15.7822	0.00620335	0.0790591
LOC_Os06g14450	1.22719	1.23939	0.571297	2.2598	5.5402	2.985	-1.70057	3.02474	15.6064	0.00628678	0.0790825
LOC_Os03g07510	0.108004	0.307139	0.914583	1.95762	1.70126	0.982329	-1.69322	-0.344403	6.38918	0.040829	0.163365
LOC_Os06g46500	0.341336	0.63788	0.582949	1.31432	2.59757	1.5284	-1.69098	1.29413	25.3696	0.00171234	0.058622
LOC_Os03g12990	1.33104	2.42999	1.47337	6.34942	8.70656	3.21912	-1.68685	1.69188	19.0163	0.00367686	0.0699549
LOC_Os03g17100	10.853	48.0733	47.5589	127.426	165.799	72.4795	-1.68543	5.97555	9.41588	0.0197798	0.117101
LOC_Os09g36820	0.111052	0.710569	0.304246	1.42085	1.37822	1.03595	-1.67584	0.314795	9.14641	0.0203265	0.118304
LOC_Os08g17160	2.19569	3.19912	4.25335	11.5145	11.2182	10.393	-1.67574	2.83352	53.663	0.000197146	0.0373528
LOC_Os03g11540	0.880113	3.76279	2.20096	7.96667	8.82219	6.40058	-1.67489	3.48983	14.1857	0.00799544	0.0846092
LOC_Os03g18910	7.76892	3.75052	3.07994	14.7015	21.9748	14.6888	-1.66932	4.79969	16.7989	0.0053298	0.0762525
LOC_Os02g58220	0.385368	1.28586	0.491418	2.73483	2.72242	1.88374	-1.66677	1.07878	14.3781	0.00736975	0.0816885
LOC_Os03g62780	0.116109	0.253144	0.277614	0.772485	0.986513	0.465743	-1.66532	-0.194332	16.1882	0.00552016	0.0773021
LOC_Os06g43810	3.56668	2.05797	1.82299	5.13214	16.5215	4.5134	-1.65939	1.87636	8.29378	0.0255668	0.130602
LOC_Os12g02550	5.4525	4.88064	4.99322	15.1831	23.808	13.7715	-1.65778	3.91724	56.8501	0.000165552	0.0373528
LOC_Os01g47635	0.347155	0.457053	0.653274	1.51346	1.63866	1.78115	-1.65199	0.21941	31.357	0.000950751	0.0524976
LOC_Os08g35110	1.51741	1.00688	1.13378	3.39753	4.74419	4.38811	-1.6512	1.55182	37.8023	0.00055664	0.0474104
LOC_Os04g34240	0.278277	2.27815	1.7642	5.32981	6.13432	2.9263	-1.64697	2.31498	6.24217	0.0435089	0.169965
LOC_Os05g05550	5.57982	7.26042	6.83635	23.7082	21.3735	21.1116	-1.64331	3.06997	145.937	8.58E-06	0.0103547
LOC_Os08g01100	6.83803	32.6783	15.0758	64.9869	66.8637	47.8228	-1.63734	5.27619	11.1949	0.0136828	0.102276
LOC_Os07g43540	0.375217	1.08482	0.411189	2.14432	2.43579	1.66261	-1.63624	0.581892	15.3009	0.00634016	0.0790825
LOC_Os02g52040	17.0238	4.47416	6.87	34.5685	35.7114	27.7912	-1.63325	4.74513	10.1353	0.016953	0.109861
LOC_Os01g61690	0.428807	0.328642	0.181785	0.684822	1.44584	1.05536	-1.63171	0.651755	14.726	0.00695766	0.0804024
LOC_Os05g39850	4.87906	16.2672	12.8756	38.0225	44.2276	29.7771	-1.62879	5.9989	17.6405	0.00472498	0.0748207
LOC_Os05g49290	1.13532	1.30489	0.812945	3.40146	4.41666	3.07797	-1.62598	2.75591	52.3008	0.000213039	0.0373528
LOC_Os12g37400	1.02241	5.01442	2.46524	9.27062	9.99397	8.32123	-1.61879	4.03207	11.2638	0.0135001	0.101865
LOC_Os06g06460	10.6888	38.0387	32.885	87.443	121.397	58.0495	-1.61378	5.85846	12.409	0.0108815	0.094917
LOC_Os01g67100	3.09402	9.08124	8.73976	22.8922	26.3095	18.8492	-1.60961	5.78284	19.3285	0.00375853	0.0706185
LOC_Os11g38010	3.98064	7.25726	5.89964	14.9395	24.1753	16.9797	-1.60824	4.49774	44.019	0.000356364	0.0425887
LOC_Os04g09800	0.255234	0.910168	0.569092	1.86605	1.83326	1.89343	-1.60432	2.03578	16.8673	0.00498378	0.0759792
LOC_Os03g53640	0.210773	0.639351	0.881919	2.26525	2.25362	1.08141	-1.58444	0.276335	9.50373	0.0187588	0.114363
LOC_Os03g12815	2.23946	0.74924	1.99482	4.80916	7.04256	4.57142	-1.57971	1.48006	12.7897	0.00971471	0.0908557
LOC_Os11g14390	0.506741	1.32669	1.15391	3.54018	3.45546	2.54366	-1.57711	1.8199	22.3105	0.0024206	0.0621583
LOC_Os10g25450	0.973572	1.26723	1.73716	4.89578	4.49456	3.41592	-1.5765	2.96634	45.9992	0.000312795	0.042113
LOC_Os04g40680	0.178837	0.207197	0.138573	0.720337	0.569096	0.407804	-1.57142	-0.322745	22.6367	0.00232876	0.0621583
LOC_Os02g55410	2.41173	8.33769	4.60746	18.024	17.3085	13.1149	-1.57016	4.91532	16.2756	0.00575779	0.0778267
LOC_Os01g66890	0.293822	0.315659	0.312233	0.935648	1.65495	0.41114	-1.5678	0.469395	10.8212	0.0141787	0.103738
LOC_Os03g18770	12.3704	10.399	7.41731	29.4486	42.1431	26.0144	-1.56387	4.70988	36.1089	0.000635536	0.0488705
LOC_Os05g25620	1.6062	3.59324	6.52867	12.9331	16.1924	8.15102	-1.56202	2.36498	10.2728	0.016322	0.108377
LOC_Os09g36619	0.860655	1.5197	1.12642	2.44703	5.42922	3.21146	-1.55303	2.54828	22.5881	0.00234217	0.0621583
LOC_Os03g11210	0.363051	1.88375	0.913737	3.19449	4.23205	2.33507	-1.53466	1.20602	8.53732	0.0236727	0.126672
LOC_Os02g57010	1.31147	1.83652	2.92488	7.39828	7.59743	3.96219	-1.52806	2.50545	19.0694	0.00365056	0.0697317
LOC_Os07g33390	0.360125	0.341372	0.589411	1.66751	1.30151	1.05582	-1.52349	0.526241	23.6531	0.0020702	0.0609808
LOC_Os02g50960	2.12514	1.84661	2.31764	7.40173	6.28616	5.9173	-1.52259	3.44776	87.4796	4.37E-05	0.0256603
LOC_Os05g11064	0.382513	0.477099	0.541529	1.39953	1.64326	1.30524	-1.52124	0.978782	52.2744	0.000213363	0.0373528
LOC_Os01g53360	0.653662	0.619624	0.738034	2.37888	2.82891	1.09759	-1.51626	-0.543466	13.7382	0.00821455	0.0854457
LOC_Os05g44600	1.20211	2.23733	1.63573	4.41403	7.20751	3.97957	-1.51169	2.25565	27.0141	0.00144146	0.0556454
LOC_Os07g46560	1.06126	1.64395	2.57871	5.72936	5.85645	4.56365	-1.50647	2.4901	24.3901	0.00190567	0.0603135
LOC_Os09g29130	0.86714	2.6978	1.70561	5.62316	6.81362	3.56752	-1.50459	2.68846	14.4079	0.00748876	0.0820649
LOC_Os02g52190	3.14326	3.64008	2.42186	9.36401	12.3725	6.67329	-1.50399	3.03701	36.058	0.000638124	0.0488705
LOC_Os01g67950	3.66925	4.86946	3.65546	7.40091	18.1532	11.7988	-1.50223	2.95794	21.8979	0.00254362	0.0632198
LOC_Os10g30280	1.51281	3.8195	2.0723	7.84152	8.26261	6.29627	-1.5016	2.79203	23.5998	0.0020828	0.0609808
LOC_Os11g19210	0.142247	0.936781	0.41022	1.60285	2.02981	0.852044	-1.49864	1.43655	5.81485	0.049216	0.181395
LOC_Os03g05460	64.918	25.2462	26.9475	89.8785	176.943	100.99	-1.49747	7.02327	10.0125	0.017396	0.110959
LOC_Os09g26760	0.284808	0.755938	0.631318	1.57298	2.10719	1.36827	-1.49488	1.68377	18.8576	0.00375684	0.0706185
LOC_Os05g49860	38.2106	123.502	148.83	326.136	409.758	196.093	-1.48719	7.37549	9.44361	0.0196598	0.116638
LOC_Os01g07260	1.97402	5.09843	3.6672	11.6644	12.1447	8.34446	-1.48575	3.9194	23.4321	0.0021667	0.0614256
LOC_Os06g41910	0.698918	0.886763	0.835551	2.62307	2.84342	1.87572	-1.48499	1.63303	53.0492	0.000204109	0.0373528
LOC_Os08g32500	2.41802	3.47983	5.44565	12.8436	12.9129	8.44162	-1.48269	4.38717	24.5854	0.00190579	0.0603135
LOC_Os07g05120	0.714636	0.703478	0.273827	1.27773	2.95197	0.974335	-1.48205	0.788728	7.68652	0.0289407	0.137994
LOC_Os07g22580	0.493481	1.61497	2.55178	4.85063	5.55233	3.51836	-1.48183	2.41888	8.19292	0.0261911	0.131877
LOC_Os02g33705	0.924308	0.717979	0.895257	2.45281	3.5296	1.77239	-1.48041	1.45592	26.0193	0.00159802	0.0573621
LOC_Os10g42660	1.80794	5.7555	6.7543	15.4596	16.7419	10.1333	-1.46789	3.65993	10.9522	0.0143531	0.10418
LOC_Os06g28000	0.216177	0.758205	0.452266	1.23542	1.60973	1.36122	-1.46758	0.846347	13.318	0.00883896	0.0877696
LOC_Os08g31760	6.80424	4.71766	3.64112	13.5808	20.378	12.0781	-1.46634	4.41185	22.8913	0.00232762	0.0621583
LOC_Os03g60650	1.84147	2.40429	1.07304	3.40814	8.85622	3.73545	-1.46537	3.04854	10.7757	0.0148681	0.105285
LOC_Os03g03550	1.58022	2.6596	1.52609	4.60752	8.54344	4.07637	-1.46526	2.27074	18.8622	0.00375453	0.0706185
LOC_Os01g09870	7.00464	3.01813	2.33932	10.4218	17.7435	9.54156	-1.4564	2.10386	8.80317	0.0225117	0.124457
LOC_Os01g17440	0.486457	0.407919	0.48463	1.27671	1.7683	1.08212	-1.45435	0.0524865	25.5825	0.00167374	0.0583109
LOC_Os04g03050	0.08383	0.190716	0.267248	0.564882	0.584213	0.445747	-1.45123	-0.146892	12.9053	0.00951369	0.0898527
LOC_Os02g50130	4.66603	2.22951	1.5684	6.39058	14.5042	4.91893	-1.45051	2.61542	6.68648	0.0384689	0.158498
LOC_Os08g38710	0.0908942	0.502607	0.513132	0.994963	1.31606	0.911504	-1.45023	0.972911	7.00404	0.0347764	0.1505
LOC_Os01g06130	0.114331	0.578011	0.265769	1.07272	0.982321	0.746576	-1.44682	-0.497256	7.89031	0.0274128	0.134062
LOC_Os07g15570	0.184662	0.575151	0.420498	1.30508	1.23402	0.910529	-1.44672	0.29362	13.8593	0.00804534	0.0848156
LOC_Os10g36390	3.5026	7.50458	3.53724	12.2368	19.3985	10.8876	-1.44468	3.99955	18.084	0.00435752	0.0734848
LOC_Os04g23220	0.343472	0.7859	0.932151	2.62157	1.55469	1.80645	-1.44361	2.20966	14.7947	0.00687985	0.0801378
LOC_Os06g22390	0.37752	0.613477	0.698474	1.38005	2.23965	1.35837	-1.44311	-0.190741	17.6966	0.00441716	0.0736604
LOC_Os09g25620	4.20844	8.65705	4.03576	18.0581	19.9788	11.3369	-1.44248	4.95816	19.5305	0.00360132	0.0697317
LOC_Os04g54810	2.84145	5.92961	3.04377	10.9829	15.0445	8.45381	-1.44148	4.49503	21.5292	0.00275767	0.0649794
LOC_Os05g29010	0.356495	1.01379	0.431757	1.92582	2.02197	1.27806	-1.43852	1.77312	13.2728	0.00890971	0.0877696
LOC_Os01g03840	1.60818	2.17777	1.91424	6.18165	6.02143	4.44214	-1.434	1.86795	56.6673	0.000167178	0.0373528
LOC_Os09g25625	9.77599	19.4473	9.04111	41.0503	44.6567	25.3812	-1.4325	4.83942	19.5656	0.00358352	0.0697317
LOC_Os12g13950	1.94728	4.23517	3.71675	9.90367	10.7891	7.88576	-1.43061	3.83331	30.4497	0.00103278	0.0535408
LOC_Os02g15810	53.4503	170.158	209.726	451.951	474.465	319.167	-1.43027	9.0154	10.1658	0.0168453	0.109672
LOC_Os12g05120	2.2508	4.22522	2.9996	10.6568	9.76448	6.953	-1.42714	4.0726	37.4565	0.000571669	0.0474104
LOC_Os05g06840	0.0952315	0.406227	0.0948737	0.609218	0.645487	0.461953	-1.42544	-0.215532	6.33951	0.0414077	0.164953
LOC_Os01g53160	0.504885	0.76012	0.754482	1.69726	2.38161	1.77311	-1.42511	0.873001	34.4896	0.000725119	0.049286
LOC_Os03g43590	0.403493	0.823807	1.07451	2.01204	3.24455	1.4115	-1.4241	1.96944	12.0908	0.0110558	0.0950203
LOC_Os02g26600	0.868053	1.43376	2.18819	4.54348	5.08518	3.32495	-1.42194	3.16356	19.713	0.00335389	0.0690701
LOC_Os03g11950	0.288891	0.319489	0.335773	0.800845	1.27554	0.673733	-1.41806	0.107666	21.5655	0.00264869	0.0640367
LOC_Os05g47545	4.22631	22.1006	11.0559	36.407	51.3821	18.616	-1.41805	5.09796	5.89436	0.0480819	0.179134
LOC_Os11g44910	0.231545	0.420685	0.307566	0.921664	1.14207	0.701991	-1.4151	0.426563	23.6985	0.00205954	0.0609808
LOC_Os05g47540	2.22842	11.828	5.92724	19.2879	27.4378	9.94087	-1.41287	5.16066	5.78616	0.0496339	0.182336
LOC_Os01g31800	1.65466	5.48976	5.05524	12.1378	15.7964	6.76593	-1.40705	2.51847	9.10179	0.0210346	0.119979
LOC_Os03g20650	2.44113	1.36468	2.962	7.60803	5.88588	5.98499	-1.40187	1.53005	18.1874	0.00412096	0.0727264
LOC_Os01g04170	0.483646	0.993334	1.52579	2.92211	4.04003	1.6167	-1.40129	0.978497	9.02558	0.0208952	0.119698
LOC_Os08g44870	0.102714	0.331042	0.204656	0.6308	0.804064	0.383267	-1.39951	-0.23946	9.49726	0.0187858	0.114363
LOC_Os03g14500	5.6282	4.63314	5.09629	12.7888	19.5343	11.9035	-1.39913	4.1442	42.1997	0.000403598	0.043909
LOC_Os01g63240	0.491573	0.274104	0.345689	1.05235	1.0858	1.052	-1.39289	0.640867	21.6329	0.00262691	0.0639509
LOC_Os01g64640	33.6444	91.8043	85.2271	194.902	258.396	138.293	-1.39112	6.73558	13.907	0.00837541	0.0864304
LOC_Os12g04000	0.945033	1.011	2.05781	4.19161	4.12427	3.04774	-1.38817	1.95815	17.6434	0.00445093	0.0736668
LOC_Os03g46930	1.72131	3.16138	5.73401	11.9751	9.91094	7.92829	-1.38642	1.36578	11.2477	0.0130142	0.100556
LOC_Os10g31910	0.231178	0.438279	0.575773	1.36059	1.19176	0.948881	-1.38618	0.515242	16.471	0.00528807	0.0762088
LOC_Os05g41190	0.707162	0.935357	0.786425	2.46885	2.9202	1.50345	-1.38506	0.964612	25.3481	0.00171631	0.0586352
LOC_Os02g40410	3.79817	4.12845	5.3353	13.407	14.3346	9.76725	-1.38369	4.75843	58.7689	0.000149659	0.0373528
LOC_Os05g11980	1.32233	4.23588	2.76533	8.13839	7.9497	6.95462	-1.38209	4.21275	15.4458	0.00644576	0.0792146
LOC_Os05g08450	0.984778	1.07352	1.49614	3.77991	3.73701	2.5263	-1.38183	1.91394	33.5351	0.000785706	0.0497074
LOC_Os11g45990	0.117696	0.286888	0.452266	1.11864	0.690211	0.580337	-1.37789	0.429356	8.10214	0.0260127	0.1315
LOC_Os01g17000	1.1628	1.15433	0.921272	3.28787	3.48757	2.38297	-1.37768	2.20602	44.8447	0.000337295	0.0425578
LOC_Os11g06900	0.489472	0.961713	0.487633	1.61687	2.50632	1.3034	-1.37515	1.49735	15.8101	0.00585161	0.0781
LOC_Os07g14850	13.2359	28.6578	9.86087	29.9203	69.9745	43.8225	-1.37501	7.0296	9.30266	0.0202799	0.118174
LOC_Os07g31500	0.231578	0.515392	0.290892	0.850227	1.12942	0.901682	-1.37398	1.41525	20.8839	0.00288244	0.0661811
LOC_Os01g74040	8.32455	7.33934	5.55582	18.5422	26.2319	15.2786	-1.37253	4.34275	31.5071	0.000938008	0.0524976
LOC_Os08g06620	0.812479	1.83656	2.83299	6.39707	5.01183	3.81877	-1.3724	1.18654	10.2809	0.0158575	0.107465
LOC_Os07g02810	2.33297	3.41929	3.00358	7.0107	7.6581	9.55905	-1.37091	3.64351	52.5377	0.000210158	0.0373528
LOC_Os04g10650	0.283473	0.967363	0.395371	1.51523	1.64176	1.37508	-1.37045	1.16645	10.7099	0.0145049	0.10454
LOC_Os07g36500	1.89213	2.98933	2.89036	6.61706	10.7176	4.41269	-1.36711	1.67074	16.4752	0.00528474	0.0762088
LOC_Os12g25120	1.88465	2.80482	3.45472	7.79655	9.96754	4.95784	-1.36597	2.47097	21.0371	0.00282762	0.065697
LOC_Os05g33690	3.5923	7.40479	7.78221	16.9537	23.0677	11.9264	-1.36246	4.80906	17.998	0.00442523	0.0736604
LOC_Os04g15800	2.14875	8.35769	9.36373	20.0426	20.8309	13.514	-1.36114	4.17	7.88372	0.0282348	0.136212
LOC_Os07g42650	31.7523	17.2229	10.6154	53.3233	53.9246	60.7745	-1.36055	5.85835	10.9376	0.0143948	0.104317
LOC_Os01g43460	0.249868	0.268437	0.116167	0.426256	0.564541	0.769197	-1.36047	0.0301479	10.5237	0.0150727	0.105579
LOC_Os02g51020	4.99798	5.38546	8.75251	18.8509	21.5457	12.8944	-1.36028	3.64755	26.1834	0.00157072	0.0571775
LOC_Os09g29490	0.985561	1.79063	1.36369	3.70119	4.86119	2.88585	-1.35936	1.95341	27.1774	0.00141769	0.0554789
LOC_Os01g55280	119.226	108.16	100.139	307.058	344.298	261.854	-1.35767	7.91488	87.7819	4.32E-05	0.0256603
LOC_Os04g47020	2.03584	1.31502	2.53076	5.48612	6.55299	4.40333	-1.35583	3.07318	23.5827	0.00208688	0.0609808
LOC_Os01g29150	1.494	1.71772	1.46918	4.51358	5.43819	3.0661	-1.35528	2.63845	40.4816	0.000455946	0.0450483
LOC_Os01g56380	0.212398	0.181204	0.29624	0.706555	0.547473	0.65385	-1.3541	-0.194004	19.0501	0.00366006	0.069835
LOC_Os03g55220	0.853641	1.42463	1.23373	2.94327	4.20094	2.53477	-1.35299	1.90112	29.2582	0.00115505	0.0547564
LOC_Os02g10020	1.06066	4.20219	4.82278	9.67341	10.8008	6.91341	-1.34901	3.21497	7.50282	0.0310521	0.143069
LOC_Os03g07350	0.196838	0.723031	0.588296	1.21725	2.04356	0.860725	-1.3454	0.656757	7.43659	0.0307615	0.142511
LOC_Os03g21130	0.953799	0.847625	0.950216	2.38982	3.18694	2.02975	-1.34196	0.284362	26.2243	0.00156401	0.0571694
LOC_Os12g16210	1.45553	5.57983	7.0584	13.6384	15.0806	9.36482	-1.34109	4.03459	7.00381	0.0353334	0.151262
LOC_Os11g29380	3.97571	14.3746	9.21408	27.0743	26.2309	20.6947	-1.33895	5.73134	11.6392	0.0125585	0.0991071
LOC_Os11g14240	0.133694	0.525034	0.532767	1.04262	1.09399	1.069	-1.33766	0.67534	8.6655	0.0227186	0.125057
LOC_Os09g02360	0.382722	1.06704	1.07657	2.60198	2.39639	1.82712	-1.3372	1.50591	12.9216	0.00948592	0.0897677
LOC_Os12g09240	0.426992	0.469808	0.470965	1.08612	1.72516	0.946012	-1.33595	1.20713	26.6368	0.00149838	0.0563177
LOC_Os08g13090	0.331249	0.672857	0.990012	1.49344	1.94255	1.94233	-1.33103	0.133679	11.4452	0.0125173	0.0988998
LOC_Os05g07820	0.393442	0.529355	0.448862	1.38026	1.2298	1.10699	-1.32898	1.46194	51.4777	0.000223454	0.0373528
LOC_Os03g49200	0.300195	0.744242	0.563626	1.82193	1.47701	1.03399	-1.3279	0.829278	14.1892	0.00760686	0.0825097
LOC_Os08g33100	1.77811	2.8092	4.54667	9.09999	10.0152	5.63964	-1.32773	1.95953	13.4673	0.00861018	0.087028
LOC_Os06g03710	0.878967	2.80257	3.67514	7.63927	7.10068	4.93832	-1.32521	3.77351	8.25749	0.0257891	0.130918
LOC_Os04g50790	8.91802	9.75899	7.44732	17.3016	32.3436	21.3893	-1.32493	3.91121	29.8425	0.00109287	0.0536065
LOC_Os02g40010	8.559	22.2691	13.7404	43.2469	46.0062	29.4582	-1.31708	5.07277	17.1194	0.00501376	0.0759792
LOC_Os05g49820	0.420237	1.35711	1.91589	3.68168	3.54265	2.57138	-1.31301	2.68008	7.53032	0.0308366	0.142694
LOC_Os05g41390	1.337	4.98687	5.88773	11.3711	12.6436	8.26062	-1.31002	3.94947	7.4659	0.0313446	0.143711
LOC_Os11g33270	1.29817	1.65115	4.78028	7.87721	6.80837	5.91706	-1.30928	2.55172	7.37702	0.0319333	0.144584
LOC_Os02g26140	0.148484	0.500451	0.854682	1.28058	1.59076	1.1235	-1.3091	0.221774	6.05605	0.0449262	0.172923
LOC_Os03g03990	0.22782	0.575886	0.31775	1.16594	1.13095	0.694242	-1.30744	-0.0646921	11.4176	0.0125853	0.0991742
LOC_Os02g17940	0.157249	0.340709	0.380455	0.708959	1.15806	0.481981	-1.30345	0.0122755	9.0263	0.0208918	0.119698
LOC_Os06g08090	2.25756	3.40206	3.46012	8.19623	10.9142	5.25594	-1.30333	3.54849	23.8165	0.00203217	0.0608382
LOC_Os03g59650	0.749107	1.24559	1.08885	2.60299	3.36469	2.22817	-1.30303	2.63915	36.4369	0.000619169	0.0488705
LOC_Os01g08470	2.46852	2.33998	1.55511	4.76848	8.10947	4.24996	-1.30003	3.13278	19.0798	0.00364543	0.0697317
LOC_Os04g40630	2.77177	6.72853	3.58976	8.43925	17.5333	8.57763	-1.29786	3.73268	10.8499	0.0146485	0.104792
LOC_Os06g07210	2.63022	4.53996	3.36342	9.93383	10.2187	7.67821	-1.29769	4.30709	46.8307	0.000296566	0.0416822
LOC_Os12g36890	0.335705	0.903195	1.09186	2.2318	2.43191	1.47371	-1.29735	2.53714	10.3044	0.0160128	0.107684
LOC_Os02g51370	2.97675	3.83115	2.45925	7.59654	9.79605	7.22437	-1.29664	3.24737	44.2936	0.000349869	0.0425887
LOC_Os03g07810	2.90531	8.21375	10.2827	20.9554	21.6534	13.6225	-1.29659	4.35705	9.48713	0.0194734	0.116128
LOC_Os04g49790	0.717814	1.33741	1.24529	3.40971	3.14278	2.15893	-1.29565	2.71746	25.5745	0.00167516	0.0583109
LOC_Os05g25770	6.97536	10.3283	12.39	27.7539	35.6829	15.5108	-1.29494	4.7553	17.1666	0.00496145	0.0758791
LOC_Os01g12250	0.363116	0.595744	0.66785	1.70349	1.51994	1.08134	-1.29444	0.562803	19.5511	0.00342295	0.0694967
LOC_Os02g51970	2.4959	2.32514	0.700228	4.66159	6.16224	3.97418	-1.29312	2.27309	7.556	0.0304243	0.141639
LOC_Os04g37770	1.28715	2.73076	1.03807	3.29368	7.08018	3.00181	-1.29081	1.04349	7.67449	0.0289426	0.137994
LOC_Os09g20420	1.06257	0.640971	0.577406	2.41689	1.75213	1.92237	-1.28875	0.858514	15.232	0.00641035	0.0790825
LOC_Os10g07290	0.390815	1.03512	0.435152	1.79421	2.0191	1.06155	-1.28527	1.00893	9.58496	0.0184247	0.113628
LOC_Os09g01670	0.511852	0.641715	2.00682	2.92939	2.72695	2.61846	-1.28499	1.2545	6.47282	0.0401246	0.162304
LOC_Os01g12440	7.59517	4.61463	5.05191	14.3986	20.6874	11.1849	-1.28349	4.25535	18.3739	0.00408314	0.07254
LOC_Os10g36420	6.99956	8.83692	11.912	28.7482	24.2583	19.8214	-1.28251	4.4473	36.264	0.000627728	0.0488705
LOC_Os03g15180	17.321	15.917	31.6977	59.1553	61.6295	50.1024	-1.28153	6.3451	22.3621	0.00246836	0.0627562
LOC_Os01g42070	1.70152	6.63174	7.69511	15.661	15.5487	10.2841	-1.28111	4.61043	6.77022	0.0376069	0.156889
LOC_Os03g55890	2.50296	3.68276	3.43388	9.67549	8.9384	6.57229	-1.2799	3.80373	51.1433	0.000227875	0.0373528
LOC_Os01g42294	1.31655	2.46074	1.6747	4.18101	6.02156	4.01751	-1.27917	3.16142	27.7854	0.00133356	0.0554789
LOC_Os12g02710	1.39662	3.34735	4.05554	8.35242	9.13612	5.41124	-1.27882	3.7503	11.8529	0.0119329	0.0970086
LOC_Os07g14890	2.13772	1.82376	1.65051	4.49012	6.14789	4.2127	-1.27852	1.39746	29.8195	0.00109523	0.0536065
LOC_Os03g02300	0.697623	0.690049	0.906525	2.12148	1.99798	1.89575	-1.2754	-0.0404835	25.1933	0.00174519	0.0588879
LOC_Os11g47770	2.80997	7.52363	5.45148	15.2218	15.1541	10.4392	-1.2744	2.95633	15.6277	0.00602082	0.0784357
LOC_Os05g46760	10.8592	9.4934	4.7276	21.6166	29.0021	15.7925	-1.27256	4.41012	12.6714	0.0102605	0.0925377
LOC_Os02g56540	6.73223	25.1311	31.851	59.9685	62.63	41.1845	-1.27063	6.77867	6.48809	0.0406182	0.163007
LOC_Os09g05030	4.00336	3.3785	2.73513	7.07213	11.2177	8.30727	-1.27022	4.64061	30.2164	0.00105535	0.0535408
LOC_Os01g65260	0.424142	0.160822	0.126765	0.596934	0.809823	0.494578	-1.26908	-0.184289	5.88467	0.0472464	0.177222
LOC_Os12g36980	1.34775	1.47198	1.16755	4.22346	2.85299	3.30712	-1.26867	0.772828	26.6112	0.00150235	0.0563608
LOC_Os05g16250	0.906927	2.38611	2.15738	4.87827	6.16666	3.05607	-1.26792	1.84331	10.9299	0.0138694	0.102825
LOC_Os03g19720	9.29903	7.27691	4.65176	16.4373	27.1233	12.6244	-1.26706	2.73218	12.0858	0.0111928	0.0950203
LOC_Os05g04960	0.642979	1.08186	0.512451	1.28883	3.11517	1.42454	-1.26353	0.790909	8.62462	0.0229386	0.125425
LOC_Os09g36740	1.06355	3.75591	4.43557	8.31569	9.51617	5.83607	-1.26032	3.41136	7.21269	0.033452	0.147793
LOC_Os03g09070	5.26223	5.30543	5.0841	8.10641	21.7238	11.0196	-1.25967	4.51107	13.5301	0.00882114	0.0877696
LOC_Os02g44720	1.55343	0.920335	0.604527	1.90471	3.56845	2.62653	-1.25929	0.684134	8.55793	0.0233035	0.126032
LOC_Os06g46950	73.0778	46.7721	25.861	119.152	177.569	87.0157	-1.25197	6.14814	8.42731	0.02477	0.128941
LOC_Os10g29050	0.183257	0.260572	0.521625	0.669909	1.19965	0.622755	-1.25122	-0.100293	7.4542	0.0306218	0.142194
LOC_Os01g22954	0.989059	1.91459	2.56189	4.99075	5.13852	3.82656	-1.25076	2.66198	15.6933	0.00595925	0.0782298
LOC_Os09g27590	0.373521	1.59332	0.967506	2.51694	2.22866	2.64815	-1.2507	0.93475	7.79839	0.0280511	0.135617
LOC_Os03g14840	1.49846	0.841334	0.872733	2.24165	4.1265	2.06451	-1.24972	1.79096	10.9146	0.0139126	0.103031
LOC_Os01g56370	0.284153	0.321156	0.283085	0.820337	0.980742	0.499561	-1.24827	0.0403718	16.6886	0.00511813	0.0762088
LOC_Os05g44190	16.9896	9.03861	13.135	35.6121	36.4165	29.9904	-1.24742	6.42916	22.5845	0.0023899	0.0621583
LOC_Os03g42420	2.76678	2.73373	9.0567	15.6707	11.5995	9.99627	-1.24675	3.58495	6.31754	0.0425948	0.167722
LOC_Os03g49610	27.3833	25.1797	27.2323	65.1641	86.4787	54.3307	-1.24478	6.64405	52.4626	0.000211066	0.0373528
LOC_Os05g44070	2.61307	5.07196	3.55365	9.42842	12.2156	7.00331	-1.24368	2.70284	21.3609	0.00271616	0.0645888
LOC_Os12g36100	1.91095	5.08859	5.56802	11.642	11.6275	8.49148	-1.24266	4.86102	11.9817	0.0117731	0.0968345
LOC_Os04g12600	0.213827	0.405386	0.528299	0.868163	1.10231	0.941496	-1.24137	0.719924	14.3879	0.00735765	0.0816708
LOC_Os09g26520	0.502732	0.352235	1.02346	1.84576	1.31461	1.63122	-1.23973	0.111816	8.2733	0.0249493	0.129475
LOC_Os11g04660	0.283927	0.370071	0.424291	0.938447	0.982571	0.827696	-1.2365	-0.370603	20.4921	0.00302906	0.0669845
LOC_Os04g48830	2.89658	2.66578	1.98917	6.23667	8.01385	5.14183	-1.23522	2.70517	29.0767	0.0011753	0.054835
LOC_Os11g17930	6.17525	7.18408	4.16168	13.4921	19.53	11.7677	-1.23421	3.67539	23.1327	0.00219764	0.0614256
LOC_Os06g14620	0.225199	0.853888	0.797698	1.85684	1.83934	1.02704	-1.23273	0.861093	6.74446	0.0369845	0.155463
LOC_Os07g36390	2.4706	2.83873	3.41601	6.85842	9.46292	5.90145	-1.23255	3.80593	40.0652	0.000469945	0.0451211
LOC_Os06g42660	0.818048	0.664672	1.77548	3.16487	2.95648	2.18034	-1.23199	0.467161	9.17952	0.0201742	0.117807
LOC_Os02g43900	0.741411	1.504	0.915896	2.07426	3.79378	2.13021	-1.23184	1.36491	13.2733	0.00890885	0.0877696
LOC_Os03g04550	12.8632	37.7902	46.4237	89.336	95.2615	59.0085	-1.23145	6.56985	8.2883	0.0256002	0.130653
LOC_Os04g05050	1.26429	3.5557	3.0863	5.98475	10.4071	3.57726	-1.23065	3.48201	7.04094	0.0349889	0.150759
LOC_Os08g23410	1.95222	0.895433	2.2272	4.13607	5.08009	3.8185	-1.22963	1.98017	11.5052	0.0123712	0.098295
LOC_Os08g36570	1.20225	1.86708	1.45257	4.46192	3.88279	3.07823	-1.22953	2.08838	34.8	0.000706737	0.049286
LOC_Os05g43140	0.409836	0.854688	1.02074	2.34215	1.76064	1.64396	-1.22928	0.453024	12.346	0.0105397	0.0935531
LOC_Os08g03560	1.37405	3.21365	4.99581	8.3739	9.40906	6.28316	-1.22905	4.1432	8.79398	0.0227441	0.125102
LOC_Os03g01590	0.417731	1.56308	1.58799	3.41308	3.33725	2.17402	-1.22859	1.94944	7.08428	0.0341033	0.148935
LOC_Os03g56070	3.31292	10.4329	12.9361	25.7926	24.251	16.6761	-1.22843	4.82107	7.61988	0.0301483	0.140946
LOC_Os08g33530	1.04322	0.939451	1.79279	3.82626	2.88816	2.84652	-1.22711	0.829866	15.4278	0.0062136	0.0790778
LOC_Os01g01170	0.371697	1.20803	0.687701	2.15892	1.72353	1.7502	-1.22525	1.61116	10.4564	0.0152852	0.106001
LOC_Os08g05560	1.14012	2.27971	1.96996	4.71805	5.136	3.66431	-1.22491	2.84684	25.1662	0.00175031	0.0588879
LOC_Os03g59300	2.12838	6.44954	3.71936	9.76165	13.7124	7.19324	-1.22174	3.63558	9.95478	0.0175124	0.111319
LOC_Os03g09980	0.109916	0.448828	0.362202	0.894272	0.936318	0.465353	-1.21674	0.402671	6.01556	0.0454605	0.173827
LOC_Os12g04130	0.157003	0.279052	0.224844	0.70307	0.552699	0.402767	-1.21644	-0.246729	13.7387	0.00821377	0.0854457
LOC_Os03g20450	1.04087	2.00937	1.13165	3.40129	4.11081	2.91736	-1.2162	3.37865	23.6806	0.00206373	0.0609808
LOC_Os01g69060	0.932338	1.24151	1.50383	2.59403	4.19602	2.45389	-1.21561	1.98837	20.8279	0.00290282	0.0662867
LOC_Os01g08150	7.1328	20.4654	25.9333	47.5432	52.2428	33.0772	-1.21555	6.41241	8.21958	0.0260241	0.131524
LOC_Os09g36900	3.61375	7.54638	6.12428	14.9343	17.2877	10.8348	-1.21446	3.93193	21.687	0.00260964	0.063934
LOC_Os01g28790	22.139	17.2507	14.1378	48.5503	54.9516	32.4863	-1.21297	4.85715	23.1555	0.00219185	0.0614256
LOC_Os01g19990	4.26585	13.7912	14.7178	33.7626	27.2425	19.9599	-1.21214	4.09327	7.92452	0.0279534	0.135404
LOC_Os06g16110	3.78688	2.24356	3.90127	8.99282	9.81851	6.38278	-1.21174	1.48964	16.3126	0.00541647	0.076665
LOC_Os11g03650	0.567067	0.920678	1.06977	2.54194	2.14815	1.68264	-1.21171	2.33311	22.5092	0.00236411	0.0621583
LOC_Os02g50560	12.2825	13.9655	6.01403	18.5957	39.7508	22.9368	-1.21153	6.39835	9.58645	0.0190566	0.115092
LOC_Os10g35580	2.37474	9.68388	10.1923	19.8353	21.145	13.7375	-1.20775	4.11604	6.21109	0.0438935	0.170788
LOC_Os06g04195	0.343546	0.542762	0.399298	1.29423	1.25722	0.667663	-1.20753	0.144482	13.465	0.00861374	0.087028
LOC_Os08g44040	0.272233	0.462354	0.429417	0.83207	1.27779	0.793606	-1.20682	0.325298	16.3693	0.00537009	0.076432
LOC_Os03g17760	1.51423	1.22683	1.09595	2.88124	3.31124	3.4167	-1.20521	1.838	30.0157	0.00107528	0.0535408
LOC_Os01g07500	1.60443	1.65479	2.07088	4.73387	4.48908	4.06649	-1.20492	2.65371	56.9041	0.000165075	0.0373528
LOC_Os02g53360	1.39144	3.29747	2.60513	6.30259	6.45855	5.19205	-1.20239	1.84488	17.4244	0.00459344	0.0743127
LOC_Os11g02740	1.76448	4.32727	4.64459	9.49278	10.045	6.89357	-1.20203	3.95333	12.9642	0.00970931	0.0908478
LOC_Os11g04190	0.778778	1.13309	1.30812	3.12052	2.69723	2.14567	-1.19852	2.07552	27.3899	0.00138753	0.0554789
LOC_Os01g10850	0.297205	0.399115	0.542828	0.633762	1.08763	1.32848	-1.19802	0.285999	10.0381	0.0166967	0.109188
LOC_Os03g44890	1.56244	2.6969	4.47805	6.78289	9.22789	5.54732	-1.19674	4.13198	10.691	0.0149782	0.105407
LOC_Os07g29190	0.241789	0.523883	0.671026	1.4142	1.15413	0.96666	-1.19551	0.0238791	9.86201	0.017342	0.110756
LOC_Os07g43970	0.348293	0.165078	0.115662	0.396109	0.628058	0.559561	-1.1948	-0.283631	6.10157	0.0443353	0.171714
LOC_Os02g24240	1.04775	2.12828	1.34205	3.6599	3.81047	3.63035	-1.19434	0.141229	16.5448	0.00522965	0.0762088
LOC_Os01g43550	0.575329	0.239431	0.293574	1.04132	0.964525	0.785412	-1.19425	-0.0157728	8.47551	0.0237651	0.126793
LOC_Os12g42160	2.12529	6.88191	7.95011	14.857	16.1196	10.4263	-1.19413	5.06707	7.50275	0.0310527	0.143069
LOC_Os06g33320	1.86218	5.89657	3.76301	9.91328	9.88481	8.21756	-1.19408	4.33569	11.7304	0.0122131	0.0981448
LOC_Os07g47090	2.90722	8.95266	7.7768	17.3035	18.6305	11.9718	-1.1924	3.82468	10.0371	0.0171622	0.110292
LOC_Os09g15700	0.245747	0.380078	0.876213	1.13633	1.39528	1.15226	-1.1911	1.46109	7.33048	0.0316211	0.14394
LOC_Os02g56610	0.468561	0.863648	0.6613	1.7985	1.90109	1.20202	-1.18927	0.871991	18.3752	0.00401445	0.0724365
LOC_Os04g56400	3.01009	4.27583	5.3292	10.398	12.3287	8.30039	-1.18895	4.06318	30.0556	0.00107127	0.0535408
LOC_Os07g10530	12.8524	20.7369	18.9832	45.5696	48.0635	34.8822	-1.18391	5.77043	45.1776	0.000329983	0.0425578
LOC_Os02g33820	8.33897	17.4222	13.5596	29.8821	32.1866	33.1727	-1.18381	4.24974	26.4498	0.00152768	0.0566718
LOC_Os06g51110	2.90519	9.2676	10.951	19.1915	21.814	15.0114	-1.18361	4.69302	7.58942	0.0303801	0.141467
LOC_Os07g47960	2.48562	4.1279	3.91598	8.74356	10.8713	6.18326	-1.183	2.67606	22.8799	0.00226324	0.0614853
LOC_Os02g13520	4.15001	8.00831	7.23523	17.9864	16.542	12.695	-1.18288	4.06244	25.8372	0.00162904	0.0580578
LOC_Os09g36160	0.87089	1.18539	0.645152	2.31423	2.66475	1.66649	-1.18258	1.521	18.3032	0.00405487	0.07254
LOC_Os01g56940	0.251415	1.19789	0.612993	1.72123	2.00224	1.24673	-1.18127	1.85235	5.7992	0.0491283	0.181338
LOC_Os04g44640	0.861701	1.6297	1.9503	3.64646	3.94144	3.19585	-1.17982	3.62337	19.9214	0.00326041	0.0684973
LOC_Os03g55120	12.5402	13.06	11.2396	28.4402	38.7377	23.592	-1.1796	4.36416	41.1241	0.000435391	0.0445802
LOC_Os03g11140	2.47426	3.83545	3.68295	9.08242	9.07038	6.22922	-1.17883	4.31827	37.2878	0.000579192	0.0476593
LOC_Os05g38500	0.315354	0.298933	0.290003	0.66212	0.76422	0.792022	-1.17858	-0.123813	21.1149	0.00280032	0.065418
LOC_Os07g32170	9.84677	21.807	15.1877	40.1828	46.918	26.6592	-1.17815	5.43382	16.6782	0.00530493	0.0762088
LOC_Os08g40850	3.70312	2.24522	1.83263	6.65569	7.13931	5.54061	-1.17782	2.94578	15.0134	0.00663961	0.0794269
LOC_Os03g46920	3.0904	9.65972	12.1565	22.5202	22.9113	14.6777	-1.17623	5.30388	6.88657	0.036451	0.154129
LOC_Os12g02230	4.97197	4.66535	5.91887	15.321	12.0646	10.7088	-1.17532	3.85586	44.4259	0.000346796	0.0425887
LOC_Os09g30280	4.04273	7.22256	5.94123	12.9089	18.4532	10.4891	-1.17514	4.63033	23.1938	0.00218217	0.0614256
LOC_Os03g21160	4.32552	8.06432	6.63436	16.2525	18.9351	11.039	-1.17496	5.00511	23.1739	0.00218719	0.0614256
LOC_Os01g22980	0.203322	0.429274	0.589261	1.07209	1.09404	0.793166	-1.17253	0.651144	10.0264	0.0167387	0.109245
LOC_Os09g27450	2.32118	2.64561	2.86304	4.66687	9.4441	5.05241	-1.17166	2.72942	17.7185	0.00440335	0.0736604
LOC_Os09g09370	0.208482	0.53967	0.287582	0.937014	0.887975	0.67321	-1.1704	0.614087	11.1643	0.0132318	0.101297
LOC_Os06g01850	0.725251	1.86415	1.848	3.54513	4.10095	3.03148	-1.16995	1.88575	12.0255	0.0111931	0.0950203
LOC_Os07g04370	0.804768	0.791117	1.0393	2.37711	2.60361	1.47366	-1.16982	1.07313	19.2733	0.00355191	0.0697317
LOC_Os01g68570	31.7875	36.8622	32.4321	91.5323	84.8751	69.5983	-1.16975	5.5698	96.5051	3.21E-05	0.0213511
LOC_Os06g03720	0.258803	0.904642	0.386746	1.08995	1.59051	1.04115	-1.16446	0.190166	6.64977	0.0379609	0.157649
LOC_Os08g42600	1.94703	6.2752	3.93648	9.92542	9.85139	9.12422	-1.16407	4.59693	11.024	0.0140101	0.103369
LOC_Os03g25760	3.64918	3.02093	3.21411	6.87964	9.28679	7.89102	-1.1628	3.55486	44.2416	0.000351089	0.0425887
LOC_Os03g39020	12.4569	31.9286	41.4562	73.8174	79.005	52.48	-1.16103	7.50904	8.7165	0.0231535	0.125669
LOC_Os01g34690	4.22553	5.67012	4.26433	11.468	12.5314	10.1361	-1.15999	3.89932	68.997	9.15E-05	0.0347241
LOC_Os07g32660	0.31555	0.428467	0.475795	0.814733	1.47365	0.668281	-1.15729	0.759218	11.8666	0.0115367	0.0961987
LOC_Os10g28230	6.22754	14.9432	12.9816	27.8567	33.866	19.8823	-1.15652	4.24594	13.6553	0.00851242	0.087028
LOC_Os01g59120	3.19003	10.1065	13.5991	22.7622	25.1523	16.0557	-1.15516	4.85072	6.18599	0.0442073	0.171451
LOC_Os04g41900	2.4366	8.259	10.2983	19.0829	18.468	12.3293	-1.15477	3.69468	6.11611	0.0450969	0.173252
LOC_Os01g63480	0.631899	0.521203	0.972903	1.83396	2.13879	1.18659	-1.15463	1.60532	13.27	0.00891417	0.0877696
LOC_Os04g38910	0.679185	0.732344	0.338317	1.46279	1.66961	1.10877	-1.15445	1.28205	12.1229	0.010989	0.0950203
LOC_Os03g08610	0.156483	0.270492	0.3393	0.71448	0.641488	0.48086	-1.15281	-0.000500511	12.0392	0.0111641	0.0950203
LOC_Os02g42560	2.16412	7.0701	8.54694	15.2618	15.1998	11.6442	-1.15253	4.3856	6.95912	0.035754	0.152344
LOC_Os03g23010	151.173	106.255	90.3108	264.659	350.981	229.833	-1.14829	8.03889	19.9242	0.00325924	0.0684973
LOC_Os12g36920	0.75792	1.47328	1.35722	2.71685	3.16899	2.63122	-1.14727	2.10606	22.3678	0.00240412	0.0621583
LOC_Os04g38950	19.0929	14.8765	15.5439	24.3394	62.4524	33.2526	-1.14671	5.4615	10.981	0.0142714	0.103976
LOC_Os05g40330	1.44495	0.7859	0.76696	2.29325	2.84933	2.15448	-1.14663	1.5843	12.2989	0.0106325	0.0939766
LOC_Os01g64820	1.73032	4.38444	3.11614	7.10278	8.06477	6.61175	-1.14612	4.65365	16.5829	0.00527885	0.0762088
LOC_Os07g37010	8.00098	7.15972	5.39246	16.4193	18.6144	14.4167	-1.14367	4.2564	35.4588	0.00066967	0.049137
LOC_Os09g14520	0.630602	0.611049	0.502586	0.788892	1.93981	1.45104	-1.14019	0.561369	9.73394	0.0178319	0.112135
LOC_Os12g10850	0.637791	1.2229	1.63181	3.07862	3.65324	1.58207	-1.13965	1.47592	7.90899	0.0272854	0.1339
LOC_Os02g50050	7.02294	8.2839	7.02822	20.1123	23.5417	9.90118	-1.13766	3.01507	15.1106	0.0065364	0.0794027
LOC_Os01g55350	8.22716	11.2051	13.7344	28.1794	29.0887	21.3544	-1.13611	5.80538	36.3792	0.000622011	0.0488705
LOC_Os07g22400	1.89176	3.96882	2.59259	6.32336	7.69149	5.87648	-1.136	3.32169	21.7637	0.00258537	0.063934
LOC_Os01g09580	0.58035	2.09948	1.8761	3.46513	4.52275	2.65166	-1.12911	2.12236	6.62859	0.0385295	0.15863
LOC_Os09g10201	12.1822	10.866	11.2183	28.4121	31.7567	21.3445	-1.12656	4.12732	45.5728	0.000321565	0.0425578
LOC_Os10g40730	8.83262	11.3271	14.5316	28.1015	32.6324	21.1168	-1.12589	4.96406	29.6428	0.00111362	0.0536851
LOC_Os03g05520	9.84374	16.3678	17.7245	35.8394	41.6529	25.723	-1.12472	4.62186	22.5876	0.0023423	0.0621583
LOC_Os02g49950	3.82545	4.46938	3.99174	8.49258	12.4399	8.10384	-1.12456	4.01917	42.3695	0.000398859	0.043909
LOC_Os08g37390	11.0818	15.4622	15.557	33.7173	36.0361	29.0949	-1.12416	5.49919	68.8222	9.22E-05	0.0347241
LOC_Os03g19740	1.96038	0.951812	1.04796	3.22192	4.01687	2.27478	-1.12305	-0.000478149	7.73181	0.0285256	0.137052
LOC_Os12g05200	0.394193	0.4484	0.392712	1.21044	1.0537	0.661904	-1.1229	-0.399139	12.6976	0.00987893	0.0912427
LOC_Os06g41700	6.46203	15.445	11.789	29.9336	27.209	21.2427	-1.12243	4.53869	16.2051	0.00555332	0.0773021
LOC_Os04g33680	1.81874	3.42568	3.88266	7.97823	7.86963	5.48647	-1.12164	3.12745	16.7342	0.00508337	0.0761739
LOC_Os03g51740	0.627515	0.456044	0.625158	0.981289	1.61747	1.44394	-1.1215	0.93509	15.065	0.00658454	0.0794027
LOC_Os02g58210	2.49776	5.55477	6.53867	12.1474	13.5559	8.30809	-1.11967	4.77998	11.101	0.0137982	0.102755
LOC_Os08g12410	2.54818	4.13562	5.20543	11.2847	6.95393	9.31624	-1.11642	3.3831	15.208	0.00643496	0.0791793
LOC_Os02g56100	0.480685	1.51017	0.930394	2.37804	2.92379	1.47334	-1.11564	2.25797	7.55342	0.0300634	0.140704
LOC_Os08g44410	0.510235	0.933976	1.12181	1.92094	2.30113	1.75618	-1.11553	0.75229	13.849	0.00805957	0.084838
LOC_Os09g31230	1.07118	3.11349	2.35932	5.06927	5.51348	4.50267	-1.11438	3.50312	11.6692	0.0121609	0.0979449
LOC_Os10g38020	3.84882	5.67646	4.99895	11.2785	12.3284	10.1539	-1.11097	3.89216	61.4055	0.000130905	0.0373528
LOC_Os09g02540	0.670244	0.577585	0.424917	1.53318	1.62872	0.79576	-1.11052	-0.5802	8.23423	0.0251869	0.129992
LOC_Os05g45340	1.88127	3.53035	3.52604	7.15296	8.46847	5.12803	-1.1099	3.97456	18.4202	0.00398945	0.0723474
LOC_Os02g08310	0.446912	1.03262	1.72528	2.73988	2.18658	2.44931	-1.10938	1.38293	6.5342	0.039199	0.16015
LOC_Os04g43300	2.11809	3.31369	2.58191	6.55097	7.45531	4.65053	-1.10924	3.39087	29.8143	0.00109577	0.0536065
LOC_Os11g37100	4.43659	8.70228	10.2678	18.4628	21.112	14.5889	-1.1089	4.93946	15.4312	0.00631222	0.0790825
LOC_Os03g46640	1.75964	3.58243	2.82874	7.09519	6.96757	4.81253	-1.10539	2.20296	17.4075	0.00460467	0.0743527
LOC_Os01g66830	0.515561	1.24544	0.546762	1.73065	2.09576	1.48937	-1.1023	0.669293	9.30862	0.0195944	0.116423
LOC_Os01g72700	1.29794	2.70677	1.99501	4.60762	5.80601	3.41326	-1.10102	3.4384	16.6274	0.00516517	0.0762088
LOC_Os03g30260	1.41172	3.67656	2.90166	6.67352	6.84497	4.78947	-1.10033	3.58004	12.5816	0.0102106	0.0925377
LOC_Os09g03310	13.0495	13.4976	14.1856	33.4846	28.4947	32.2491	-1.10001	3.67376	69.4784	8.96E-05	0.0347241
LOC_Os03g18010	0.11412	0.411075	0.38655	0.739786	0.675464	0.670681	-1.0998	-0.102009	6.35713	0.0412012	0.164304
LOC_Os12g21784	9.44932	3.63631	4.66348	12.9394	12.6894	16.1532	-1.09837	4.92794	7.47182	0.0312975	0.143671
LOC_Os11g09700	1.1119	0.729694	0.894701	2.55342	2.40876	1.43618	-1.09416	-0.381176	9.6105	0.0183212	0.11349
LOC_Os09g28120	0.208644	0.290852	0.464628	0.711862	1.0545	0.469411	-1.09387	-0.117104	7.06139	0.0339473	0.148612
LOC_Os01g55750	1.83563	5.0798	2.52679	7.74444	7.79157	5.92885	-1.0925	3.4047	10.5583	0.0151921	0.10592
LOC_Os02g45080	1.78908	2.64666	2.97059	6.15032	4.8651	5.8666	-1.0884	1.62491	22.102	0.00248177	0.062776
LOC_Os01g13260	2.58196	4.60654	5.99543	10.7437	11.1155	8.23318	-1.08787	3.89904	15.3842	0.00625667	0.0790825
LOC_Os09g31438	0.85308	0.371187	0.919537	1.20479	1.61545	2.12648	-1.08636	0.828055	6.48103	0.0397865	0.161492
LOC_Os12g03360	0.632998	1.35798	0.929334	2.41545	2.73524	1.52285	-1.0854	0.988543	11.3402	0.0127784	0.0998164
LOC_Os04g40940	3.79619	7.19702	8.54905	17.605	15.0444	11.8142	-1.08484	3.76389	14.7819	0.0068943	0.0801378
LOC_Os03g12390	1.86063	1.09915	0.993982	3.56512	3.39808	2.26395	-1.08475	1.75033	10.7602	0.0143563	0.10418
LOC_Os03g47610	1.25051	2.9529	0.912111	3.11421	3.56011	4.80157	-1.08257	3.33933	6.26973	0.0431716	0.169111
LOC_Os08g37595	0.975697	0.511642	0.909987	1.87696	1.88274	1.78163	-1.08222	0.427786	11.5182	0.0123398	0.0982755
LOC_Os12g12260	4.60155	5.23676	3.33285	6.01317	16.1339	8.18459	-1.08087	4.52095	8.48317	0.0244465	0.128569
LOC_Os09g02000	7.38129	5.52984	3.55818	12.3381	14.6047	11.1614	-1.0803	1.65927	12.2842	0.0106616	0.0939862
LOC_Os01g55500	2.35402	4.10931	4.07103	7.93968	9.08412	6.8817	-1.07937	3.81489	27.4315	0.00138172	0.0554789
LOC_Os01g12650	4.57252	8.42804	7.6555	16.1154	18.3096	12.4706	-1.07919	3.84722	23.3757	0.00213689	0.0614227
LOC_Os10g31930	1.97639	5.87176	6.87938	11.5436	12.6437	9.00483	-1.07849	3.74758	7.12237	0.0342488	0.149374
LOC_Os09g37250	0.62797	2.12596	1.89917	3.67293	3.38288	3.38929	-1.07813	1.21295	7.30619	0.0318224	0.144409
LOC_Os02g18490	3.06292	2.71146	4.94278	9.34908	7.87801	7.22579	-1.07538	2.25002	16.4796	0.00528124	0.0762088
LOC_Os07g07540	0.687227	0.884978	0.516714	1.3272	2.45097	1.01606	-1.07363	0.873881	8.33398	0.0245859	0.128591
LOC_Os05g05980	1.03928	0.985164	1.19715	2.38239	2.79045	2.18137	-1.07191	0.198712	20.3294	0.00309279	0.0671663
LOC_Os10g29650	12.1317	6.341	8.24613	22.5128	18.69	20.3047	-1.07168	6.53465	14.7886	0.00707025	0.0809569
LOC_Os05g31254	0.557509	0.65179	0.722039	1.84666	1.58782	0.970806	-1.07161	1.23222	16.1662	0.00553879	0.0773021
LOC_Os01g55190	14.88	33.5094	20.7976	53.113	60.3533	42.097	-1.07131	6.02967	16.4616	0.00537726	0.076432
LOC_Os10g26560	0.995653	1.63232	1.71552	3.55017	3.81762	2.46665	-1.07107	2.56199	20.1204	0.0031772	0.067871
LOC_Os06g04680	2.26135	2.43139	2.36758	4.6078	7.12609	4.35574	-1.06878	2.91087	28.1634	0.00128451	0.0554789
LOC_Os02g47130	14.3924	38.8642	45.791	81.9584	81.7958	58.1207	-1.06872	7.03889	7.87429	0.0283004	0.136397
LOC_Os04g55800	0.119694	0.453844	0.306628	0.743831	0.718248	0.510431	-1.06782	0.224958	6.01236	0.0455032	0.173858
LOC_Os12g07640	0.448341	0.971417	1.02093	1.72089	2.47636	1.31446	-1.06738	0.779401	8.80382	0.0219944	0.123181
LOC_Os08g37400	2.1278	2.72105	4.26961	7.74773	7.38751	5.47727	-1.06667	3.33006	16.5741	0.00520663	0.0762088
LOC_Os03g54040	2.88779	2.92752	3.89586	8.26192	8.04083	5.76192	-1.06654	2.4349	27.5455	0.00136595	0.0554789
LOC_Os03g46090	6.60732	8.86008	9.19302	17.1908	21.353	17.0992	-1.06625	5.43928	57.6827	0.000158399	0.0373528
LOC_Os04g57530	1.24714	1.46297	1.3667	2.91205	3.95872	2.38496	-1.06455	1.5532	23.9854	0.00199382	0.0608382
LOC_Os02g04810	2.12617	2.23453	3.25914	6.51389	5.73141	4.98247	-1.06436	4.0388	30.1592	0.00106098	0.0535408
LOC_Os03g57460	3.77653	5.98229	3.72242	8.90329	11.8105	9.58766	-1.06413	3.89024	27.9246	0.00131522	0.0554789
LOC_Os03g21510	4.14414	10.6297	6.86477	17.5978	17.5549	13.1288	-1.06386	4.85949	13.0344	0.00947954	0.0897498
LOC_Os03g22790	36.2037	26.3102	40.9425	87.3785	104.574	45.3797	-1.06383	6.81619	11.213	0.0134972	0.101865
LOC_Os07g25540	0.213926	0.43937	0.449924	0.912355	0.782867	0.776072	-1.06272	0.0871983	11.2783	0.0129355	0.100298
LOC_Os06g15620	5.74871	14.8448	8.45243	21.6766	31.4144	12.0568	-1.06065	3.99733	6.63983	0.0389604	0.159535
LOC_Os10g42400	0.64161	0.735726	1.42274	2.20674	2.61803	1.49632	-1.05872	1.5945	9.01704	0.0209362	0.119795
LOC_Os01g32640	6.5126	6.74708	7.02966	14.6443	17.761	13.3944	-1.05805	4.45106	69.6127	8.90E-05	0.0347241
LOC_Os10g38910	1.9395	4.69969	4.87885	9.12982	8.56349	7.87034	-1.05722	3.37506	11.827	0.011648	0.0964602
LOC_Os08g35520	0.351499	0.274396	0.288382	0.484996	0.977076	0.617218	-1.05686	0.0344778	9.48402	0.0188411	0.114539
LOC_Os09g37600	1.38754	2.27802	2.50814	4.42905	5.89937	3.52282	-1.05684	2.25264	16.148	0.00555422	0.0773021
LOC_Os02g13580	5.13978	14.0867	12.784	25.0215	26.0156	19.9574	-1.05668	5.65387	10.3865	0.0159994	0.107684
LOC_Os02g42660	0.528279	1.51483	0.684183	1.68976	2.59728	1.77411	-1.05606	1.1929	7.17713	0.0329202	0.146544
LOC_Os04g51680	4.59016	3.26336	3.71549	7.01481	11.229	8.02865	-1.0556	0.471447	13.0345	0.00929547	0.0890123
LOC_Os02g42470	4.11435	3.50214	3.34604	8.16471	10.1001	6.57958	-1.05426	0.574458	17.4929	0.00454821	0.0741612
LOC_Os11g02630	0.48556	0.331399	0.386989	0.861464	1.11251	0.760967	-1.05424	0.506024	14.3597	0.00739241	0.0817419
LOC_Os07g20100	1.09392	0.792965	1.0257	2.14058	2.45722	1.9809	-1.0513	0.0639631	15.3312	0.00630961	0.0790825
LOC_Os03g19200	10.9762	11.4079	14.161	26.5684	30.7865	24.5584	-1.05004	5.84072	60.4111	0.000137599	0.0373528
LOC_Os02g14910	1.14363	2.78525	1.89305	4.66728	4.24953	3.9391	-1.0491	1.86041	13.0232	0.00931433	0.0890123
LOC_Os01g51840	1.89202	5.21867	3.06121	7.40175	9.31636	5.7594	-1.04838	3.95267	9.68705	0.0184432	0.113628
LOC_Os03g23960	4.19698	11.6753	5.84823	15.2671	21.8273	10.9906	-1.0482	4.09865	7.41924	0.0317195	0.144237
LOC_Os09g26999	1.3227	1.21738	1.70846	3.03045	3.33303	3.14211	-1.04784	2.61306	33.5027	0.000787876	0.0497074
LOC_Os02g58470	1.69145	2.60887	4.48406	7.77615	7.18429	4.5999	-1.04651	2.74752	8.46358	0.0240021	0.127301
LOC_Os03g50420	3.01984	10.2195	10.8005	18.6747	20.3823	13.86	-1.04623	4.10364	6.03468	0.0461637	0.175173
LOC_Os06g02590	0.74748	1.78636	1.48934	2.74785	3.35688	2.76952	-1.04605	2.06383	12.8407	0.00962542	0.0904239
LOC_Os09g26350	1.40255	1.7888	1.4989	3.69773	4.40638	2.40265	-1.04548	2.02433	20.0044	0.00322539	0.0682633
LOC_Os12g31460	1.42156	1.10253	1.09435	2.84764	3.26939	2.04944	-1.04527	0.925162	16.0883	0.00560534	0.0773548
LOC_Os05g41080	3.0785	5.60105	6.57906	11.4775	14.3391	8.05953	-1.04321	2.74675	12.0601	0.0111201	0.0950203
LOC_Os03g22040	17.5392	30.8567	43.2131	75.7994	68.8998	57.7054	-1.04305	6.6593	12.9007	0.0098197	0.0909687
LOC_Os12g40180	3.37101	5.45111	4.80705	9.55633	14.2609	6.53596	-1.04083	2.17784	12.3255	0.0105799	0.0938046
LOC_Os08g32910	1.96092	2.38853	2.26734	5.19978	5.68393	3.85754	-1.04078	2.83861	40.052	0.000470397	0.0451211
LOC_Os11g47730	1.03222	1.20427	0.971839	2.68971	2.33901	2.1057	-1.04014	1.64925	32.78	0.000838368	0.0508576
LOC_Os01g57150	1.73754	2.3286	2.56667	5.41717	5.89144	3.45133	-1.03953	2.28269	19.6914	0.00336015	0.0690701
LOC_Os02g41800	2.20115	4.80809	3.48001	8.17666	8.87744	6.02614	-1.03788	3.83096	16.0679	0.00562292	0.0773548
LOC_Os03g12140	1.20043	2.29154	2.49082	4.99959	4.20465	3.93098	-1.03634	2.97325	16.2996	0.00542719	0.076665
LOC_Os10g19190	0.91989	1.34762	1.27051	2.3539	3.11355	2.35984	-1.03626	0.913325	21.52	0.0026635	0.0642005
LOC_Os09g26340	2.22322	2.83548	2.37595	5.79241	6.94609	3.8085	-1.03624	2.01815	19.9282	0.00325754	0.0684973
LOC_Os02g46930	2.59577	4.61582	3.04453	7.34893	9.0072	6.25118	-1.03583	3.59647	23.2076	0.00217868	0.0614256
LOC_Os07g42590	0.291557	0.403933	0.62561	1.29127	1.0063	0.627647	-1.03382	0.404994	7.60823	0.0294347	0.138978
LOC_Os03g60720	2.70075	3.20014	1.98058	5.34317	8.1646	4.05904	-1.03375	2.78978	13.0917	0.00920099	0.0889168
LOC_Os03g56220	13.6787	12.3959	7.91622	23.1608	28.6293	23.9123	-1.03351	5.19291	20.1386	0.00316974	0.067871
LOC_Os01g33080	1.94665	3.65197	4.1708	7.31561	8.20337	5.88092	-1.02905	3.69601	15.6574	0.0059928	0.0782298
LOC_Os08g34320	0.614804	1.11701	0.986797	2.02479	2.39663	1.54532	-1.02781	1.79774	16.7515	0.00507027	0.0761739
LOC_Os04g48760	2.34637	3.97892	3.39137	7.67738	8.06944	5.55278	-1.02662	4.44746	27.0473	0.00143658	0.0556454
LOC_Os09g25000	1.26681	2.09832	1.47461	3.24164	4.64655	2.74913	-1.02618	1.98567	16.4661	0.005292	0.0762088
LOC_Os10g35360	4.19951	4.58258	6.081	11.0377	10.7686	10.8415	-1.02597	1.74312	27.3586	0.00139191	0.0554789
LOC_Os11g28130	0.826229	1.52725	1.02891	2.88945	2.80012	1.73419	-1.02537	0.856136	12.1334	0.0109673	0.0950203
LOC_Os05g06560	19.0497	12.6809	26.3141	48.5714	45.5058	34.6806	-1.02501	5.21492	13.2058	0.00918493	0.0889168
LOC_Os03g11400	10.4144	18.9648	23.524	43.419	42.9498	29.3068	-1.02499	5.30252	13.2224	0.00916595	0.0889168
LOC_Os01g56020	1.68748	2.52014	3.67948	6.53144	5.99554	4.72252	-1.02326	3.42226	14.4696	0.0072584	0.0815927
LOC_Os03g47650	8.42536	4.70181	11.9024	15.1072	25.2111	15.2756	-1.02159	4.59589	7.43038	0.0316295	0.14394
LOC_Os05g33030	5.35902	11.1812	14.2416	23.2676	26.3186	17.4327	-1.02158	5.57836	9.93357	0.0175305	0.111319
LOC_Os03g45760	1.55369	3.41896	3.6485	7.11133	6.79378	4.83984	-1.02062	2.7437	10.9784	0.0137343	0.102432
LOC_Os01g70790	14.3968	10.418	8.5787	18.3335	41.5032	14.9055	-1.01971	4.7585	6.06427	0.0457722	0.174486
LOC_Os05g27090	3.24011	6.11325	5.49371	10.9751	14.2763	7.20762	-1.01955	2.3665	11.7704	0.0117515	0.0967562
LOC_Os03g18820	23.961	15.123	14.2085	35.9624	49.9067	32.6137	-1.01655	6.07302	13.6167	0.00856621	0.087028
LOC_Os06g21550	1.38105	1.59373	1.55532	3.12423	4.06995	2.74468	-1.01625	0.744473	21.3445	0.00272167	0.0645888
LOC_Os03g21210	7.04515	7.44466	7.47893	14.1555	19.4817	14.4951	-1.01553	4.74341	51.2782	0.000226077	0.0373528
LOC_Os03g55300	2.12022	0.911668	0.914583	2.61016	3.6517	2.54878	-1.01448	1.02297	5.92952	0.0466242	0.176064
LOC_Os09g28520	4.89992	6.51336	9.37027	17.3784	15.8345	12.0446	-1.0137	3.99147	17.6875	0.00442293	0.0736604
LOC_Os05g03100	0.233627	0.250348	0.192272	0.51985	0.494555	0.464308	-1.01358	0.570522	21.5087	0.00266721	0.0642125
LOC_Os12g17530	1.9753	3.92609	4.32722	7.98045	8.29321	5.83512	-1.01032	3.36715	13.4269	0.0086714	0.087211
LOC_Os02g31140	2.44034	3.80036	3.22998	7.03257	7.78783	5.72372	-1.00998	2.55234	29.9677	0.00108011	0.0535408
LOC_Os03g55200	0.411156	0.259831	0.312085	0.701404	0.822411	0.639248	-1.00887	0.18403	11.9775	0.0112955	0.095362
LOC_Os02g12730	0.910152	2.54346	1.37187	3.3372	4.13567	2.88342	-1.00838	3.1206	9.02466	0.0210794	0.120073
LOC_Os08g37730	3.47528	5.57309	3.00667	8.81487	10.6267	6.71543	-1.00798	3.31024	15.9589	0.00571819	0.077647
LOC_Os02g35230	2.34565	3.93262	5.49331	8.77197	9.71754	6.94819	-1.00728	3.84822	12.7661	0.0097565	0.0909276
LOC_Os01g56360	6.07034	7.07006	8.7617	16.9029	16.792	13.8573	-1.00726	4.50839	44.1162	0.000354048	0.0425887
LOC_Os03g56590	12.3845	22.3803	34.2265	52.2948	59.9237	36.8841	-1.00684	6.04447	8.45657	0.0245999	0.128591
LOC_Os06g08080	3.41868	6.39963	4.62221	10.641	10.984	9.44009	-1.0061	4.42402	26.7046	0.00148794	0.0563177
LOC_Os03g08620	4.5067	5.50435	8.64856	14.3659	14.879	11.2109	-1.00603	3.79624	17.2439	0.00471543	0.0748207
LOC_Os05g12330	1.14278	1.11035	0.426932	1.92513	2.29102	1.65237	-1.00493	0.0829974	6.09099	0.0444716	0.171963
LOC_Os12g10640	0.930891	0.846644	0.839667	1.93139	2.18568	1.59595	-1.00429	1.19559	24.3935	0.00190495	0.0603135
LOC_Os04g48870	0.662497	0.583143	0.754295	1.81635	1.53597	1.01531	-1.00414	-0.0645807	10.7389	0.0144191	0.10432
LOC_Os05g03120	33.8558	50.6303	66.5005	126.093	106.239	93.0373	-1.00372	7.52868	18.8905	0.00374006	0.0705783
LOC_Os07g32390	12.4869	27.9187	33.9285	58.443	59.7369	41.3618	-1.00301	6.82098	9.09209	0.0212551	0.120686
LOC_Os02g09480	19.6877	9.13051	15.6235	41.3887	30.7513	25.7143	-1.00154	5.32502	8.97967	0.0216925	0.12223
LOC_Os01g43140	0.160814	0.38957	0.204713	0.426748	0.716441	0.483386	-1.00146	-0.0843457	6.71479	0.0372869	0.156142
LOC_Os03g19070	12.0932	11.7606	5.16097	18.4911	28.0825	16.8525	-1.00122	4.25021	7.65178	0.0297022	0.139679
LOC_Os10g39500	0.414822	0.786444	0.984541	1.45694	1.93348	1.30886	-1.00066	1.94651	10.3664	0.0155754	0.106503
LOC_Os10g28630	5.31218	4.98872	6.94142	12.3499	15.8036	9.38084	-1.00037	3.91136	21.703	0.00260455	0.063934
LOC_Os07g44950	28.5246	21.7028	14.5319	9.40729	14.6146	11.3621	1.0003	5.06904	11.4216	0.0128862	0.100231
LOC_Os10g20160	0.464015	0.506498	0.427252	0.287846	0.2282	0.236105	1.00208	0.136974	17.429	0.00459039	0.0743127
LOC_Os01g37470	2.08916	2.84279	1.2085	0.934102	1.3189	1.05302	1.00275	1.97476	9.66893	0.0180874	0.112799
LOC_Os11g02720	1.09434	1.60791	1.55358	0.676741	0.574599	1.0081	1.00463	0.75813	11.1025	0.0133961	0.101827
LOC_Os07g35260	27.225	20.8039	25.8773	12.5797	12.3947	14.9089	1.00576	5.60923	30.73	0.00100649	0.0535408
LOC_Os02g36870	2.24741	7.4757	3.01242	2.16094	2.49659	2.05838	1.00773	1.72599	5.81269	0.0482679	0.179525
LOC_Os02g32250	8.74611	8.9193	9.87278	5.38514	4.27007	5.10362	1.00905	5.44781	52.6044	0.000209357	0.0373528
LOC_Os07g16364	10.986	5.54591	7.51239	4.58832	4.4372	4.07813	1.00928	3.01277	12.1747	0.0108826	0.094917
LOC_Os12g08830	3.66399	3.51661	4.6084	1.91422	2.25903	2.15047	1.01064	2.05992	29.0624	0.00117691	0.054835
LOC_Os11g04460	20.3856	31.3573	23.6113	13.5294	11.6791	14.745	1.01221	6.02864	34.5068	0.000724085	0.049286
LOC_Os09g26890	1.72955	1.75659	1.89535	0.948369	1.15579	0.783658	1.01385	0.261183	18.1218	0.00415901	0.0727556
LOC_Os10g38870	14.306	10.479	10.7845	7.2432	4.74721	7.1009	1.01386	2.33506	14.5637	0.00714606	0.0813119
LOC_Os04g36580	0.235008	0.436062	0.408474	0.187659	0.171845	0.209899	1.015	0.236167	12.06	0.0111203	0.0950203
LOC_Os01g53450	2.266	5.51378	2.60115	1.83643	1.9475	1.68664	1.01548	3.20576	10.696	0.0145462	0.104556
LOC_Os08g40555	10.2984	15.0059	9.20446	5.77247	5.22474	7.24637	1.01634	1.65642	15.9598	0.00571741	0.077647
LOC_Os02g55880	11.1155	24.4122	10.7563	7.12594	8.34728	8.8666	1.01654	3.78941	10.4221	0.015603	0.106503
LOC_Os05g05140	4.45939	4.51377	4.93746	1.95251	2.43268	3.00162	1.01934	2.79082	24.3896	0.00190576	0.0603135
LOC_Os03g09840	2.47971	4.49519	1.70635	1.63539	1.69614	1.26392	1.02	1.85945	8.71737	0.0224434	0.124182
LOC_Os12g44370	3.39956	2.69404	3.46807	1.53104	2.02514	1.57296	1.02	1.92829	23.4648	0.00211517	0.0614132
LOC_Os07g49400	33.3157	52.5483	22.617	17.7201	23.4108	16.4606	1.02083	5.59715	12.1243	0.0113106	0.0954086
LOC_Os01g21160	66.034	88.9585	63.7101	38.2146	31.3217	45.8188	1.02095	7.44036	26.3146	0.00154933	0.056995
LOC_Os02g35590	51.6014	39.2608	37.6536	20.5012	20.6596	27.4541	1.02122	5.51352	21.2675	0.00274775	0.0648834
LOC_Os01g69080	40.9219	23.1728	32.8914	17.8521	17.1965	17.1671	1.02169	5.63877	18.0357	0.00420964	0.0727758
LOC_Os03g48030	13.1875	7.25854	9.37081	5.87286	4.31686	5.80561	1.02369	3.3598	12.4095	0.0104162	0.092848
LOC_Os11g43530	3.47375	4.14263	2.93973	2.93112	1.64029	1.04532	1.02375	0.622563	7.08499	0.0337345	0.148192
LOC_Os12g16350	175.744	198.455	138.975	80.9688	80.3546	109.771	1.02464	9.93682	23.482	0.00211103	0.0614132
LOC_Os05g51470	2.59601	4.5549	2.76033	2.00139	1.64426	1.57177	1.02475	2.08184	18.2829	0.00406634	0.07254
LOC_Os07g05360	0.502521	1.17104	0.71966	0.383984	0.459748	0.410181	1.02507	0.308916	9.93503	0.0170706	0.109972
LOC_Os12g13910	212.925	132.372	163.105	92.5032	69.6577	109.071	1.02533	7.70398	13.8914	0.00814088	0.0851997
LOC_Os02g49720	163.408	163.866	166.654	75.5947	50.5581	132.79	1.0258	8.636	8.05852	0.0270546	0.133625
LOC_Os06g01360	8.01307	10.8807	7.00435	4.14281	3.56005	5.8799	1.02639	3.92252	16.0797	0.00561269	0.0773548
LOC_Os05g30454	4.16185	2.8295	1.32543	1.48398	1.75861	1.24109	1.02667	1.41507	5.69908	0.0499406	0.18256
LOC_Os01g74250	3.03761	2.92951	2.69726	1.59964	1.5382	1.4661	1.02693	1.82348	37.2104	0.000582687	0.0476593
LOC_Os03g53900	69.1861	33.4411	41.9305	21.8547	23.668	31.9753	1.02728	5.896	9.04665	0.0214736	0.12158
LOC_Os03g19580	14.3687	41.7664	13.984	11.2384	12.3802	12.7265	1.03013	5.14453	6.28007	0.0430461	0.168718
LOC_Os01g05640	0.718297	1.14864	1.02051	0.543422	0.4174	0.547706	1.03167	1.30913	18.9256	0.00372227	0.0703496
LOC_Os03g01014	1.82921	1.98724	1.5152	0.683707	1.21651	0.920299	1.03391	1.48362	16.0024	0.00567993	0.0776438
LOC_Os04g36040	2.33638	2.48317	1.56937	1.1323	1.05608	1.18056	1.03407	1.95706	20.1826	0.00315177	0.067871
LOC_Os11g12810	1.50451	1.50339	0.941518	0.472547	0.518516	1.07415	1.03444	1.96929	6.66796	0.0377707	0.15731
LOC_Os06g13480	5.26518	2.90685	4.09257	1.92472	2.09896	2.48281	1.0361	0.228816	9.66791	0.0180915	0.112799
LOC_Os12g18650	61.1351	104.789	50.2399	37.5674	34.5996	40.4068	1.03677	7.36211	16.1404	0.00561784	0.0773548
LOC_Os01g50616	18.5799	10.0199	14.7822	7.64152	7.16409	8.27442	1.03699	5.09917	15.2765	0.00641692	0.0790825
LOC_Os05g21180	26.3526	40.4415	21.0029	15.8235	13.4579	16.4677	1.03889	5.6779	19.2287	0.00357319	0.0697317
LOC_Os01g62880	0.651143	2.08032	1.30941	0.678825	0.85185	0.562427	1.03991	0.836271	6.88213	0.0356231	0.152075
LOC_Os02g12000	4.03617	5.17636	5.59788	3.44271	1.51105	2.73159	1.04124	0.03492	8.44007	0.0239672	0.127235
LOC_Os03g27280	11.7329	11.1106	9.03284	5.51093	4.74636	6.44159	1.04287	3.82655	28.2894	0.00126867	0.0554789
LOC_Os12g41650	1.34523	1.15177	2.22209	0.740277	0.613117	1.10107	1.04364	1.54756	8.48105	0.0237337	0.126787
LOC_Os07g48820	24.5511	26.5375	15.5414	11.3347	10.2156	13.2811	1.04388	5.2682	19.3699	0.00350633	0.0697317
LOC_Os01g49710	1.34273	1.65466	0.713434	0.649006	0.619563	0.668039	1.04449	-0.129881	8.25906	0.0250355	0.129588
LOC_Os03g40100	52.7453	36.8812	45.9681	21.7566	19.3213	29.9249	1.04713	6.08662	17.5192	0.00454631	0.0741612
LOC_Os12g18130	1.06473	0.91845	1.03951	0.481333	0.406581	0.685332	1.04746	0.626971	12.9816	0.00938405	0.0892268
LOC_Os02g57600	13.9496	29.0453	16.4578	10.1911	9.33166	11.0803	1.04763	5.32373	17.0926	0.00482092	0.0750139
LOC_Os04g34170	1085.45	1367.53	992.84	591.364	524.778	672.918	1.04811	10.6339	34.9361	0.000698861	0.049286
LOC_Os09g39560	12.4827	16.2407	12.0497	7.7626	7.04016	6.43022	1.04957	4.20134	56.1023	0.000172337	0.0373528
LOC_Os08g35620	12.4057	8.19618	8.62075	4.25598	5.00483	6.08286	1.05035	4.52077	17.1138	0.00480598	0.0750139
LOC_Os10g27030	1.72725	1.65233	1.99703	0.817741	0.756394	1.21215	1.0513	1.8623	16.7945	0.00503797	0.0761739
LOC_Os07g30020	1.96268	6.50904	2.74078	1.8935	2.12459	1.71614	1.05219	3.38553	6.93606	0.0358076	0.152442
LOC_Os11g38980	8.05883	21.5172	6.56561	6.22499	6.49424	5.78475	1.05335	4.41384	6.41047	0.0415024	0.165133
LOC_Os03g63200	0.641365	0.63479	1.0336	0.438454	0.378176	0.382736	1.05437	1.39277	17.2756	0.00469372	0.0747623
LOC_Os05g29050	3.12345	3.492	2.40296	1.4464	1.7584	1.49095	1.05519	3.29914	35.7927	0.000651851	0.0490936
LOC_Os01g08100	3.33289	2.80831	3.1564	1.45067	1.09987	2.25186	1.05649	1.86329	11.2059	0.0131229	0.100966
LOC_Os06g05440	11.4394	8.16571	9.50469	5.37249	3.66971	6.09169	1.05742	2.75328	15.1407	0.00650478	0.0793946
LOC_Os04g45160	10.1201	12.7266	7.97551	5.58408	5.19204	5.18542	1.05744	4.14375	35.5736	0.000663472	0.049137
LOC_Os02g41954	2.8051	4.6792	2.49514	1.59251	1.98235	1.57175	1.05838	2.53367	18.3104	0.00405081	0.07254
LOC_Os12g09190	2.08125	1.04725	1.00121	0.632275	0.700854	0.837772	1.05839	1.65561	8.15712	0.0256648	0.130746
LOC_Os04g07890	4.37152	15.2951	8.61483	4.38197	5.08718	4.89161	1.05868	3.78915	7.52897	0.0308471	0.142694
LOC_Os06g13210	0.553638	0.620228	0.411161	0.28334	0.172975	0.356829	1.06057	-0.206097	8.20357	0.0253755	0.130325
LOC_Os01g04670	10.0047	12.792	7.93249	5.77731	6.21932	3.95504	1.06106	2.65719	20.9142	0.00287148	0.0661811
LOC_Os08g20486	1.17894	2.44248	1.453	0.839721	0.783198	0.963722	1.06132	2.13748	14.9186	0.00674237	0.0796238
LOC_Os01g61990	8.34929	15.385	6.05925	4.95947	5.12747	5.15082	1.06352	4.22376	11.7071	0.0121042	0.0978249
LOC_Os01g04550	0.487556	0.71016	0.61604	0.334723	0.283811	0.310608	1.06373	-0.257896	16.1537	0.00554941	0.0773021
LOC_Os03g55240	7.1666	4.80079	6.37962	2.8522	2.3942	4.23231	1.06464	3.59561	12.9722	0.00942052	0.089405
LOC_Os11g05190	17.2488	36.5582	18.6192	14.4469	10.3893	12.0407	1.06485	4.28207	13.5459	0.00860091	0.087028
LOC_Os07g48500	9.08768	24.6382	17.7333	6.98699	8.63585	10.383	1.06652	3.68593	9.94752	0.0174395	0.111064
LOC_Os09g38410	2.16614	3.63002	1.72127	1.47372	1.46478	0.926152	1.06691	1.62827	11.4506	0.0125041	0.0988875
LOC_Os12g12664	0.835644	0.909277	0.773878	0.632462	0.33708	0.329381	1.06704	1.19826	12.7391	0.0098044	0.0909276
LOC_Os02g40040	46.6326	42.5644	36.5601	18.6247	15.465	30.3214	1.06842	4.67173	13.1107	0.00933498	0.0890649
LOC_Os05g50090	2.98658	5.30613	3.45641	1.75423	1.84387	2.36897	1.06932	1.7959	16.9866	0.00489666	0.075407
LOC_Os05g49300	20.9517	15.3515	8.95159	6.49201	7.95226	9.03285	1.06993	3.51911	9.70727	0.0183626	0.113544
LOC_Os10g04610	0.99463	0.959093	0.794423	0.475388	0.482952	0.455923	1.07269	0.789445	25.6021	0.00167025	0.0583109
LOC_Os02g51760	6.28032	6.30121	4.9871	2.74801	3.27031	3.01491	1.07452	3.19298	43.8924	0.00035941	0.0426971
LOC_Os08g08440	1.32573	1.66208	1.27814	0.729548	0.816529	0.638303	1.07474	0.115404	20.2971	0.00310563	0.0672259
LOC_Os01g11230	12.1389	9.46528	12.4834	5.34403	5.04661	7.08652	1.07512	3.21185	22.9298	0.0022501	0.0614853
LOC_Os11g44940	2.25311	4.29714	2.62099	1.82976	1.22359	1.5858	1.07514	1.84099	14.5303	0.00718569	0.0815101
LOC_Os03g58910	8.50969	12.928	7.02711	4.38541	4.27843	5.76741	1.07564	5.85668	19.0931	0.00363891	0.0697317
LOC_Os01g01610	3.82513	2.26914	2.2127	1.34718	1.5078	1.45034	1.07623	0.870585	11.9905	0.0112678	0.0953174
LOC_Os05g25860	0.607242	0.782486	0.453721	0.437025	0.217391	0.283234	1.07657	0.0783097	8.954	0.021242	0.12068
LOC_Os01g65620	5.19378	9.592	4.46057	3.20801	3.02057	3.50847	1.07658	1.76615	12.8923	0.0095361	0.0898591
LOC_Os12g04880	94.1007	69.286	75.5209	36.4321	28.423	57.0654	1.07893	7.84671	11.9417	0.011735	0.0967457
LOC_Os01g51420	18.713	16.151	12.3691	7.40933	6.971	9.74895	1.08142	3.49077	20.1133	0.00318012	0.067871
LOC_Os05g08900	3.38727	4.68412	3.10988	1.97147	2.14311	1.58611	1.0815	2.15327	28.6473	0.00122508	0.0552534
LOC_Os01g53460	3.10815	7.82973	3.79135	2.35889	2.55835	2.46567	1.08469	2.64891	11.4495	0.0125066	0.0988875
LOC_Os02g04840	17.0864	39.1173	22.4438	12.9423	13.207	13.3092	1.08491	6.34174	17.1841	0.00483287	0.0751203
LOC_Os10g38110	1.43801	5.50844	3.14439	1.84929	1.23201	1.91243	1.08746	2.82359	5.91239	0.0476457	0.178107
LOC_Os03g49630	5.32991	4.44049	5.72329	2.99673	2.71139	2.21075	1.08885	3.15441	37.1061	0.000587443	0.0476593
LOC_Os01g34080	22.9832	10.1191	14.5227	7.29423	6.61575	10.535	1.08897	5.45107	8.37667	0.0250683	0.129682
LOC_Os06g48940	8.61486	30.0428	9.89141	8.09056	8.55239	7.43135	1.09314	5.49298	6.01966	0.0463642	0.175486
LOC_Os05g04550	8.34194	3.85939	3.92384	2.35921	2.7778	3.15814	1.0935	2.96993	8.43197	0.0244331	0.128562
LOC_Os10g35770	15.997	34.9963	22.8846	10.6127	16.6065	9.86409	1.09478	6.08057	14.164	0.00789973	0.0840728
LOC_Os05g50470	3.67412	2.54839	2.91635	1.65612	1.28324	1.69978	1.09598	1.70979	18.5518	0.00391755	0.0715338
LOC_Os12g34550	1.43001	2.25925	0.984935	0.496935	0.977532	0.872858	1.09649	0.501275	7.69964	0.0287587	0.137576
LOC_Os04g39540	23.9845	37.3001	21.4615	13.217	13.308	14.9024	1.09688	4.89354	28.0891	0.00129396	0.0554789
LOC_Os05g42200	5.6644	13.3913	5.9604	4.28823	3.30101	4.79597	1.09735	2.51679	9.60962	0.0183248	0.11349
LOC_Os02g54730	7.20724	6.27534	5.76489	2.85969	3.01981	3.84315	1.09751	3.42659	30.2127	0.00105571	0.0535408
LOC_Os11g13670	10.6697	26.4923	13.9547	8.22049	9.8404	7.41491	1.0978	4.30306	13.1756	0.00921518	0.0889168
LOC_Os07g26750	0.930438	3.21044	1.96512	0.888866	1.27908	0.867962	1.09794	-0.181972	6.04704	0.0450444	0.173088
LOC_Os06g16450	0.598147	0.413869	0.395817	0.238341	0.179227	0.293247	1.10041	0.797583	11.7009	0.0119099	0.0970049
LOC_Os03g01360	6.8416	3.95487	14.3576	4.87922	4.17858	3.6796	1.10069	4.54203	5.99084	0.0467519	0.176185
LOC_Os01g29180	11.6676	5.77651	6.40884	4.09847	3.56176	4.51397	1.10105	3.49642	11.0736	0.0136878	0.102276
LOC_Os02g21550	2.30204	4.30496	1.95016	1.18882	1.58471	1.49008	1.10146	1.52183	11.9937	0.0112608	0.0953174
LOC_Os02g32620	2.36756	2.14122	2.23832	1.05093	0.876408	1.45361	1.10222	1.57038	17.8813	0.00430251	0.0732051
LOC_Os04g39814	9.82697	13.0515	9.16035	5.17775	4.68501	6.12996	1.10283	4.81279	37.0493	0.000590053	0.0476773
LOC_Os10g33130	0.523555	0.692936	0.501905	0.269629	0.254624	0.331743	1.10537	0.887305	21.9364	0.00253178	0.0631615
LOC_Os03g04500	1.99164	3.57563	1.72111	1.15827	1.08031	1.37232	1.10576	2.33601	14.3918	0.00735291	0.0816676
LOC_Os02g41820	69.0848	199.078	64.2523	54.4417	61.2654	48.321	1.10655	5.87885	7.06388	0.0347783	0.1505
LOC_Os01g48960	24.6576	70.5284	23.1923	18.2324	23.0537	17.1511	1.1068	7.70067	7.07172	0.0347067	0.15032
LOC_Os08g02990	6.88741	18.9917	7.37315	5.02359	5.42394	5.89433	1.10742	5.71875	8.77475	0.0228448	0.125395
LOC_Os03g06840	3.56412	9.26537	4.84191	2.99401	2.62922	3.07293	1.1077	1.76901	10.8539	0.0140847	0.103408
LOC_Os01g51290	60.2996	89.5361	49.9669	30.8008	38.6377	30.2319	1.1101	7.71162	27.5778	0.00136154	0.0554789
LOC_Os02g07680	65.7082	44.7638	65.227	28.9458	23.4283	35.6847	1.11074	6.93283	19.3956	0.00350815	0.0697317
LOC_Os04g46220	20.1184	24.3337	17.0989	9.81498	9.60313	11.2355	1.11106	5.43093	47.4339	0.000285472	0.0406387
LOC_Os01g23710	6.04581	4.48634	5.33001	2.4656	2.58183	2.91591	1.11204	3.09784	32.16	0.000885084	0.0516506
LOC_Os08g31700	1.01422	2.72172	0.925019	0.621403	0.92732	0.746231	1.11225	0.778088	6.41141	0.0405734	0.163007
LOC_Os02g46860	1.82078	1.84103	1.77363	0.690249	1.00431	1.01911	1.11237	0.525424	19.678	0.00336612	0.0690701
LOC_Os03g53390	9.69319	20.6922	7.1851	6.25017	6.49962	5.77704	1.11419	3.33909	9.60677	0.0187677	0.114363
LOC_Os06g45650	0.886652	1.02726	0.539807	0.392147	0.235125	0.582045	1.11566	-0.29562	6.32828	0.04154	0.165187
LOC_Os09g28560	1.63805	3.2707	1.13423	0.921558	0.975977	1.0729	1.11671	1.44524	8.66214	0.0227366	0.125102
LOC_Os01g69830	8.98935	23.2039	6.64145	6.40595	6.79183	5.81075	1.11982	4.26161	6.82952	0.0370118	0.15548
LOC_Os04g54310	33.9779	33.605	40.9329	20.3228	16.9677	16.6996	1.12006	4.14939	59.7076	0.000142605	0.0373528
LOC_Os07g01660	3.18018	7.24377	3.58348	2.73891	2.26962	1.85775	1.12322	2.23419	12.2327	0.0107648	0.0944889
LOC_Os04g40070	14.7873	10.9811	11.8447	5.61887	5.80343	7.29015	1.124	4.7693	29.1017	0.00117248	0.054835
LOC_Os09g16760	5.83201	8.47728	5.85865	3.35328	3.59799	3.00056	1.1252	3.69128	50.0508	0.000243132	0.0373979
LOC_Os08g09690	16.833	5.62987	8.36854	5.54167	5.26262	4.83632	1.12522	3.33154	6.9628	0.0357191	0.152232
LOC_Os01g14550	1.74444	3.77697	2.05386	1.31886	1.11654	1.25746	1.12665	1.00198	13.4252	0.00867391	0.087211
LOC_Os01g56930	4.07023	11.8461	3.19981	2.70026	3.28653	3.27173	1.12826	3.40991	5.81484	0.0492162	0.181395
LOC_Os02g55560	11.4937	26.2014	14.38	8.36927	8.69732	8.30616	1.12841	4.69935	17.8068	0.00434832	0.0734833
LOC_Os09g27030	5.04977	12.8073	5.75331	3.68868	4.17975	3.62072	1.12905	3.1784	11.7064	0.0120294	0.0974759
LOC_Os09g39910	103.247	119.208	85.3763	47.5961	43.0358	60.5081	1.12942	7.68681	32.4989	0.000859142	0.0512687
LOC_Os05g45410	0.972764	2.41318	1.35057	0.662021	0.869383	0.772295	1.1302	1.2538	11.7356	0.0118304	0.0970049
LOC_Os09g04790	25.5356	38.6463	17.2342	11.1768	13.5323	15.1139	1.13091	5.03178	15.2036	0.00658843	0.0794027
LOC_Os07g48100	51.434	95.5394	47.5973	29.3007	33.0612	32.4453	1.1329	6.74897	20.4635	0.00304996	0.0669845
LOC_Os02g29930	2.91121	4.54096	2.17904	1.6423	1.49989	1.56622	1.1331	1.70913	16.6478	0.0051494	0.0762088
LOC_Os06g10890	32.3041	72.7002	26.5024	19.0358	20.0698	24.4898	1.13384	5.27204	9.58346	0.019069	0.115092
LOC_Os01g32460	3.79937	2.78992	3.51854	1.59754	1.27715	2.0966	1.13395	1.00776	14.9895	0.00666538	0.0795406
LOC_Os11g07124	0.679859	0.815049	0.683945	0.352486	0.381785	0.335758	1.1348	0.791842	34.3121	0.000735917	0.049286
LOC_Os08g42910	6.2526	12.7922	6.9947	4.4692	3.31247	4.81176	1.13533	3.52822	15.3371	0.00630378	0.0790825
LOC_Os09g27670	12.5259	5.46113	4.77956	4.1949	3.67938	3.55789	1.13612	2.59936	7.4017	0.0315978	0.14394
LOC_Os01g62980	16.2601	16.4636	18.353	6.6908	7.35205	10.8678	1.13856	3.89862	25.3692	0.00171243	0.058622
LOC_Os12g03860	0.495621	0.455995	0.421147	0.192723	0.250491	0.231171	1.13953	0.0211047	19.6331	0.00338607	0.0690701
LOC_Os01g03914	10.4005	17.7678	11.55	6.19684	5.2419	7.75459	1.14002	4.74482	22.7284	0.00230379	0.0619664
LOC_Os05g35970	2.41284	1.45355	0.853677	0.846308	0.68888	0.799359	1.14218	0.182166	6.90389	0.035414	0.151483
LOC_Os02g16040	7.50263	14.8728	3.74391	3.78931	5.44552	3.45561	1.1435	3.32668	6.05776	0.045858	0.174696
LOC_Os01g24680	40.991	131.664	42.8261	33.387	36.5558	33.249	1.14404	7.47532	7.01382	0.0352401	0.151057
LOC_Os03g06400	20.7622	11.304	16.7418	7.52272	5.66672	10.7269	1.14597	4.85638	10.8413	0.014586	0.10465
LOC_Os01g16260	6.12424	12.8301	5.22576	3.69372	3.70167	4.22561	1.14692	3.77834	12.5563	0.0103397	0.0926209
LOC_Os02g39710	7.85002	6.55794	6.7656	3.34789	4.13793	2.9239	1.14833	2.97396	39.7915	0.000479453	0.0452426
LOC_Os04g54010	1.50345	1.70657	0.934935	0.579935	0.575943	0.848647	1.15132	1.18838	13.2053	0.00901678	0.0884309
LOC_Os09g37540	37.3882	26.9227	39.2855	17.6615	9.6195	22.8817	1.15229	5.01315	10.3779	0.0161205	0.107819
LOC_Os09g39370	2.05503	1.76488	1.83733	0.91389	0.855168	0.9831	1.1523	0.773022	27.1838	0.00141676	0.0554789
LOC_Os04g43990	71.4257	67.3768	82.7975	38.2329	29.28	39.8513	1.15381	6.04965	42.5322	0.000394384	0.0437284
LOC_Os10g35090	3.66815	3.67326	2.46781	1.77903	1.5107	1.48141	1.15564	3.19395	31.8855	0.00090685	0.0521582
LOC_Os04g52550	0.66538	0.526525	0.288209	0.231953	0.281703	0.210499	1.15747	0.452283	10.0094	0.0167999	0.109466
LOC_Os06g40080	69.0249	183.688	65.3574	52.1814	46.7113	52.1745	1.15783	6.81613	9.11018	0.0211689	0.120402
LOC_Os06g09940	5.65109	9.4822	3.23555	3.65669	2.35638	2.78731	1.15837	0.573603	7.84955	0.0276935	0.134917
LOC_Os11g47820	9.39702	16.004	6.47666	5.21752	5.37881	4.72301	1.15854	4.05836	15.0325	0.00671358	0.0795406
LOC_Os06g43640	49.0928	88.8864	48.1249	29.6997	27.5056	31.7222	1.1594	6.70629	24.4859	0.00188554	0.0603135
LOC_Os03g48430	3.00965	3.64875	1.62542	1.41868	1.08879	1.47767	1.16016	1.45366	11.9434	0.011369	0.0956452
LOC_Os08g06280	6.20674	13.2213	10.7086	5.21716	4.49904	4.64882	1.16136	3.94452	23.3003	0.00215552	0.0614256
LOC_Os05g35190	3.12004	5.61438	2.57095	1.62383	1.95879	1.82525	1.16164	2.46347	16.1949	0.00551454	0.0773021
LOC_Os04g59450	5.0827	7.48005	8.30061	3.54352	3.02435	3.42075	1.16197	3.2138	37.1347	0.000586132	0.0476593
LOC_Os01g32330	9.85801	18.3364	6.21759	3.9018	7.88767	4.7469	1.16198	3.31907	7.50143	0.031063	0.143069
LOC_Os05g24650	4.07341	3.57246	2.55629	1.77827	1.13293	2.00467	1.16259	1.74076	13.6055	0.00840527	0.0865149
LOC_Os01g50410	27.2211	43.2467	13.7643	8.53644	20.33	11.709	1.16419	4.83086	6.31324	0.0426462	0.167777
LOC_Os02g45054	7.5838	21.2004	9.04941	5.55259	6.82106	5.54725	1.16611	4.87657	10.5374	0.0156021	0.106503
LOC_Os05g27340	7.34314	16.0287	8.80853	4.96388	5.81799	4.54342	1.16614	2.72462	17.763	0.00437552	0.073587
LOC_Os01g59020	0.6807	1.62426	0.467684	0.540571	0.425755	0.350341	1.1662	0.310155	6.10032	0.0443514	0.17173
LOC_Os01g48910	7.39906	23.6443	8.13553	5.94421	7.50848	5.08974	1.16702	4.79236	7.22503	0.0333449	0.14743
LOC_Os08g04630	20.7106	32.9951	12.7169	9.23706	11.1164	11.3376	1.16733	5.44523	13.2365	0.00928174	0.0890032
LOC_Os11g27329	0.926092	1.70087	0.511281	0.335718	0.766223	0.403157	1.16793	2.06978	5.7803	0.049461	0.181928
LOC_Os03g15890	60.3169	36.0526	32.8588	19.0923	19.2117	24.4243	1.16845	5.93552	15.3638	0.00652687	0.0794027
LOC_Os03g18870	10.3189	37.2649	30.0223	10.3854	12.2371	13.8229	1.16863	4.463	7.93482	0.0278829	0.135201
LOC_Os10g39450	1.2947	2.14422	0.741287	0.583902	0.681931	0.721884	1.17089	0.560633	8.8684	0.0216667	0.122191
LOC_Os01g53420	2.90029	3.37511	2.12594	1.32743	1.23808	1.45176	1.1712	1.89213	26.8032	0.00147293	0.0563155
LOC_Os01g72630	2.39546	4.11326	2.27737	1.69297	1.42438	1.07262	1.17164	1.73162	17.6133	0.00447017	0.0737423
LOC_Os02g36510	1.12846	0.488341	0.598769	0.460343	0.257614	0.35471	1.17301	-0.031035	6.8131	0.0362973	0.153674
LOC_Os02g55170	1.00957	3.57916	1.46843	0.861124	1.06017	0.922942	1.17348	0.635504	6.79542	0.0364727	0.154188
LOC_Os03g16740	12.7374	26.1709	11.1216	8.29721	7.05584	8.23426	1.17548	4.97609	14.4141	0.00757935	0.0824353
LOC_Os02g29920	5.45812	6.55044	4.96369	2.32779	2.3902	3.33992	1.17577	1.81763	25.3352	0.00171869	0.0586352
LOC_Os02g37330	2.1911	2.20682	3.04693	1.47957	0.915144	1.14974	1.17622	0.777547	18.1165	0.00416211	0.0727556
LOC_Os09g39020	47.0165	18.4167	28.7219	14.7826	10.6016	20.1083	1.17702	6.05871	7.51694	0.0309412	0.142903
LOC_Os11g36200	1.46752	5.36497	2.21135	1.17098	1.41604	1.61922	1.17957	3.1223	7.04191	0.03498	0.150759
LOC_Os06g24070	3.02964	10.1157	6.28545	2.99267	4.30363	1.87443	1.17959	3.24334	7.09806	0.0344676	0.14974
LOC_Os11g36150	0.976265	2.10522	0.665461	0.676889	0.468726	0.612468	1.17976	1.75497	7.88666	0.0274378	0.134118
LOC_Os02g39795	145.62	116.858	100.74	52.9404	53.8872	66.891	1.18046	7.24886	31.4335	0.000944225	0.0524976
LOC_Os05g32630	21.3942	31.7276	18.8146	9.77267	10.4816	13.6259	1.1828	5.08657	26.1944	0.0015689	0.0571775
LOC_Os01g60020	95.1617	110.806	95.4529	49.9366	43.573	49.3727	1.18398	6.67886	99.5346	2.91E-05	0.0213511
LOC_Os03g21419	2.75704	4.85616	4.22373	2.09873	1.46358	1.98926	1.18505	3.26397	25.5001	0.00168855	0.0583109
LOC_Os09g26880	80.0704	162.675	71.8736	46.5738	46.3839	54.2725	1.18536	7.62192	15.6441	0.00622901	0.0790778
LOC_Os05g37250	1.28097	2.68418	0.856372	0.8626	0.893035	0.518865	1.18561	1.55819	7.63358	0.0292452	0.138673
LOC_Os11g25160	11.7332	14.5562	22.7344	7.94794	7.05508	8.12582	1.18571	6.15424	24.726	0.00183632	0.0599617
LOC_Os12g44100	9.67704	23.9199	6.15287	6.89889	6.18742	5.4934	1.18737	4.4895	6.83964	0.0369115	0.155286
LOC_Os06g29460	0.766411	1.20493	0.856646	0.318889	0.374754	0.627761	1.18767	0.660198	12.0181	0.0112088	0.0951124
LOC_Os06g03660	11.9168	40.4637	13.5158	9.89091	9.68457	10.9028	1.18924	5.44193	7.19932	0.0335683	0.1479
LOC_Os02g49840	1.3819	0.976709	0.905727	0.516978	0.578614	0.463626	1.19095	0.514259	18.1819	0.00412411	0.0727264
LOC_Os01g25710	3.04407	6.52345	4.45996	1.82282	1.93518	2.75314	1.19141	4.37621	16.826	0.00509159	0.0761739
LOC_Os07g48520	16.0617	12.944	11.359	6.03115	5.6203	7.45888	1.19389	5.57622	31.4334	0.00094424	0.0524976
LOC_Os02g39790	118.121	97.3068	82.3675	42.3412	44.1263	54.549	1.19401	7.38669	32.732	0.000841866	0.0509151
LOC_Os05g13370	2.90882	1.49601	1.68016	0.963414	0.871484	1.06808	1.19518	1.05748	12.1001	0.0110363	0.0950203
LOC_Os03g56250	14.2288	30.3496	13.289	8.06604	9.83502	9.00672	1.19759	5.31971	15.5405	0.0063486	0.0790825
LOC_Os02g34730	10.0935	11.286	6.59994	4.10479	3.69921	5.30547	1.19833	2.21232	19.0202	0.00367491	0.0699549
LOC_Os01g70860	17.0454	18.1588	11.0261	5.50266	6.15871	9.91964	1.20146	3.59497	14.7661	0.00700913	0.0807202
LOC_Os02g10390	1.72349	3.76255	3.25191	1.13597	1.6952	1.23018	1.2024	1.7758	16.0529	0.00563587	0.0773548
LOC_Os02g34610	3.01984	3.58778	2.08589	1.30508	1.69131	1.08927	1.2041	0.188358	15.7217	0.00593286	0.0782298
LOC_Os04g43650	23.4441	66.7341	15.7775	16.0484	18.1944	14.5463	1.20586	5.30061	6.08788	0.0454629	0.173827
LOC_Os04g44550	4.13114	9.49472	3.31089	2.53944	2.64391	2.62658	1.20665	1.90462	10.0551	0.0166363	0.109179
LOC_Os01g40330	40.0041	97.7162	32.5361	25.0353	26.4703	26.7902	1.2078	7.1426	9.91793	0.0177478	0.11195
LOC_Os09g30120	4.16363	8.57243	7.80321	3.24918	3.46742	2.78908	1.20877	3.81975	25.3821	0.00171004	0.058622
LOC_Os03g22490	104.083	188.011	152.07	72.2409	65.7516	67.3122	1.2097	7.67663	43.0741	0.000379943	0.0433638
LOC_Os03g32420	1.25773	2.72074	1.12449	0.577659	1.06216	0.722015	1.21018	0.709928	9.07601	0.0206554	0.119351
LOC_Os10g33540	0.742426	3.01752	1.06386	0.659288	0.932073	0.616676	1.21118	1.26889	5.77892	0.0490231	0.181149
LOC_Os01g48360	9.06988	6.53653	7.42669	3.55021	2.49084	4.69404	1.21177	1.94779	15.2787	0.00636264	0.0790825
LOC_Os07g09190	1.25186	3.08263	3.32576	1.00029	1.44236	1.08727	1.21186	2.43519	11.9534	0.0113475	0.0955581
LOC_Os01g57340	0.637376	1.59774	1.61803	0.660446	0.513825	0.590175	1.21416	2.05326	12.5354	0.0101767	0.0925289
LOC_Os09g10380	3.01029	3.49103	4.43466	1.58431	1.52862	1.94181	1.21465	0.828036	24.6919	0.00184321	0.0599617
LOC_Os02g04640	13.1755	26.2503	11.7692	7.43642	8.52002	7.60356	1.21537	4.6517	18.1444	0.00421529	0.0727758
LOC_Os01g02020	15.8548	15.9326	12.7693	6.91372	4.8809	8.81594	1.21581	4.68322	22.6831	0.00231608	0.0621583
LOC_Os12g07280	0.545552	1.81892	0.7684	0.465336	0.466939	0.491371	1.21863	0.770453	8.06846	0.026229	0.131877
LOC_Os02g36940	3.98907	7.95983	4.51848	2.12853	2.99092	2.44683	1.21887	2.20308	19.3361	0.00352221	0.0697317
LOC_Os07g08300	0.925774	0.990802	1.05122	0.458508	0.437148	0.478237	1.21895	1.62277	50.4962	0.000236756	0.0373528
LOC_Os05g43460	19.6974	13.2983	17.3279	6.80046	11.193	5.72547	1.21975	3.67349	18.0466	0.00420319	0.0727556
LOC_Os11g39990	3.22552	8.51412	2.17522	1.91529	1.81203	2.58074	1.22001	2.50379	6.12882	0.0449333	0.172923
LOC_Os07g30970	14.1392	31.1807	13.9483	8.72821	8.44872	9.85206	1.22082	4.11492	15.4712	0.00630437	0.0790825
LOC_Os03g55820	6.40464	7.10697	4.89883	2.51139	2.72388	3.27045	1.22101	2.64057	33.2544	0.000804767	0.0501923
LOC_Os08g29600	24.0674	16.7328	15.6645	7.37008	7.0805	11.7619	1.22137	2.98032	15.4529	0.00618899	0.0790274
LOC_Os04g41570	61.6118	69.929	47.4666	26.7376	22.2412	33.4645	1.22165	5.88911	30.1746	0.00105946	0.0535408
LOC_Os01g07120	32.8124	51.5128	21.2208	15.8767	16.4819	16.1999	1.22166	6.65204	17.7539	0.00456318	0.0742025
LOC_Os07g01810	1.15301	0.733089	0.700412	0.455757	0.214777	0.524677	1.22364	-0.028403	7.6943	0.0287976	0.137729
LOC_Os07g42200	0.550819	1.25313	0.6146	0.35707	0.44171	0.3083	1.22366	0.191244	11.5622	0.0122345	0.0981448
LOC_Os10g41250	1.80895	2.13348	4.61017	1.56091	0.96387	1.39316	1.22453	2.05843	9.45105	0.0189798	0.115031
LOC_Os01g14510	5.00922	2.94421	2.31489	1.19516	1.82812	1.78636	1.22493	2.19799	11.1739	0.0132066	0.101267
LOC_Os04g12744	4.02786	6.39618	4.82728	2.31244	2.56349	2.12759	1.22607	3.17246	53.2064	0.000202296	0.0373528
LOC_Os06g41840	12.1769	12.2232	12.3735	5.80023	4.34333	6.74066	1.22797	3.95265	37.7173	0.000560285	0.0474104
LOC_Os03g48000	14.5805	10.5267	13.9815	5.76842	7.00467	5.42126	1.22845	4.4171	41.5516	0.000422378	0.0445802
LOC_Os03g11420	4.68634	5.13083	3.05302	2.30841	1.46279	2.14407	1.22851	2.73158	19.4634	0.003463	0.0697317
LOC_Os09g28550	1.48098	2.26588	1.13891	0.687014	0.74412	0.799835	1.23033	-0.0180381	14.7246	0.00695922	0.0804024
LOC_Os11g45420	1.26421	1.0003	1.09292	0.597089	0.339126	0.604281	1.2325	0.747292	15.4727	0.00616957	0.0789888
LOC_Os02g51890	2.58662	7.52777	2.29882	1.46028	2.2606	1.88348	1.23265	3.74249	7.36378	0.0321728	0.145129
LOC_Os05g48040	4.4951	9.53904	7.09614	3.48086	2.91704	3.17979	1.23307	3.97286	26.3476	0.001544	0.0569598
LOC_Os04g49000	12.2435	9.83744	11.0856	4.6604	5.08882	5.532	1.23444	3.35587	50.0188	0.000243598	0.0373979
LOC_Os03g22510	1.96721	4.86661	1.24281	1.105	1.37416	1.16373	1.23936	0.785307	6.61303	0.0383488	0.158361
LOC_Os01g70470	143.183	305.266	131.133	80.5604	99.8534	81.7247	1.23968	7.6048	16.2074	0.00573361	0.077647
LOC_Os08g35210	2.47659	5.16181	3.79743	1.69264	1.81946	1.65579	1.24037	3.46173	29.3864	0.00114102	0.0546102
LOC_Os11g29840	1.98936	2.5715	3.14013	1.43241	1.06057	1.01224	1.2406	1.61041	27.8262	0.00132815	0.0554789
LOC_Os06g48500	33.703	52.7007	26.7203	18.4057	14.0771	18.4903	1.24718	5.86391	23.5497	0.00213135	0.0614227
LOC_Os01g08290	2.63639	9.88178	2.57829	2.11464	2.48222	2.12092	1.24747	2.64036	5.79366	0.0495243	0.182076
LOC_Os06g11970	1.67199	1.52882	0.692816	0.580555	0.494392	0.690142	1.25324	0.460002	9.93809	0.0170593	0.109966
LOC_Os05g47730	19.4071	23.8073	20.898	9.37224	8.17375	11.2484	1.25591	3.19073	50.6099	0.000235163	0.0373528
LOC_Os03g43720	30.6223	30.2235	28.6371	12.7189	11.3351	16.258	1.25685	6.26432	48.4112	0.000268617	0.0394242
LOC_Os06g40210	8.49572	21.3297	8.73421	4.9082	7.28133	5.01342	1.25827	2.83324	11.4564	0.0126719	0.0995225
LOC_Os01g01870	37.8611	87.2748	25.9862	22.4451	22.691	22.0868	1.25856	5.62325	9.71366	0.0185398	0.113777
LOC_Os05g01030	1.89778	5.81919	1.35458	1.26834	1.46927	1.27919	1.2589	2.96858	6.12512	0.0449809	0.173006
LOC_Os01g21170	0.79884	1.80811	1.6404	0.584042	0.715929	0.593119	1.25968	0.420243	15.0476	0.00660302	0.0794027
LOC_Os08g40550	0.21322	0.265279	0.216845	0.0454673	0.0890544	0.17404	1.26598	-0.27992	6.5029	0.0395434	0.160927
LOC_Os03g04930	39.698	74.4924	34.2455	22.3817	19.5347	23.8471	1.26666	6.26745	20.0788	0.00331855	0.0688479
LOC_Os04g31710	12.0314	4.9455	6.71794	3.60243	1.96514	5.13172	1.26966	2.79064	6.59627	0.039427	0.16072
LOC_Os03g53200	49.5221	176.154	47.7702	40.94	40.0542	38.6907	1.27015	6.84943	6.73533	0.0379629	0.157649
LOC_Os02g12480	9.85252	17.4813	13.2513	7.11203	3.83068	6.94121	1.27112	5.62808	18.4393	0.00414956	0.0727556
LOC_Os02g13360	8.00112	5.69098	7.72299	3.32266	3.14831	3.16931	1.27261	4.30374	46.621	0.000300554	0.0417318
LOC_Os02g25920	0.504149	0.723673	1.33456	0.319445	0.426286	0.389675	1.27377	-0.111147	9.94008	0.017052	0.109966
LOC_Os03g20310	17.4617	42.9757	14.0047	10.5387	9.68276	12.3664	1.27462	5.21055	9.95397	0.0176126	0.111662
LOC_Os01g07376	0.592582	2.10647	1.13854	0.433244	0.525306	0.710733	1.27799	-0.0980777	7.16555	0.0330211	0.146671
LOC_Os08g07390	14.7455	13.4441	9.90353	4.68972	4.53877	7.66062	1.2799	4.26808	19.5609	0.00347107	0.0697317
LOC_Os08g07970	3.70672	10.137	3.30505	2.08672	2.53014	2.85271	1.28067	3.20391	8.94644	0.021966	0.123111
LOC_Os04g45480	7.67916	3.36716	3.04785	2.34681	2.39139	1.68554	1.28083	2.8296	9.40236	0.0196703	0.116666
LOC_Os10g37110	3.61475	1.78857	2.41397	1.16046	0.957518	1.38957	1.28132	2.0227	13.9894	0.00786856	0.0837998
LOC_Os02g36924	7.02485	9.5284	11.0761	3.60491	3.05329	5.45208	1.28171	2.87212	20.508	0.00302292	0.0669845
LOC_Os04g51410	0.523245	2.17295	1.83689	0.595079	0.951468	0.441624	1.28193	-0.0957677	5.69831	0.0499523	0.18256
LOC_Os04g35060	5.85488	13.1511	3.80405	3.24145	3.2981	3.43479	1.28282	3.64626	9.53356	0.0192771	0.115609
LOC_Os07g42130	1.80926	2.37248	1.05144	0.720176	0.863614	0.731369	1.28415	-0.14122	13.0216	0.0093169	0.0890123
LOC_Os06g34810	9.49497	5.47402	6.52747	2.79435	3.28653	3.52225	1.28749	1.00373	17.7888	0.00435946	0.0734848
LOC_Os10g32700	2.90142	8.10851	2.38131	1.9106	2.08099	1.8231	1.29004	2.15177	8.39852	0.0245183	0.128591
LOC_Os02g04160	11.9497	7.24536	7.11319	3.03714	2.4382	6.13887	1.29033	2.85492	8.55681	0.0238428	0.126996
LOC_Os01g03360	23.5236	36.2916	23.6456	11.4956	7.8272	16.8232	1.29457	4.57075	16.0514	0.00585197	0.0781
LOC_Os10g32649	0.357052	0.383924	0.398183	0.150004	0.0966626	0.248565	1.29467	0.147468	11.0812	0.0134535	0.101827
LOC_Os01g50910	2241.15	865	1690.06	696.913	614.51	828.35	1.2955	10.3757	11.4338	0.0129286	0.100298
LOC_Os03g22670	1.93413	1.81561	1.44982	0.696735	0.484016	1.09044	1.29599	2.49249	14.5223	0.00719516	0.0815101
LOC_Os11g03730	3.58313	18.1678	6.03876	4.10398	3.69127	4.08156	1.29601	4.22977	5.8595	0.0485749	0.180233
LOC_Os05g01120	5.29995	7.12526	6.4545	2.71584	2.77992	2.76342	1.29696	3.23596	97.6366	3.09E-05	0.0213511
LOC_Os11g04900	1.45107	1.75826	1.52105	0.731866	0.542067	0.788642	1.29772	0.93668	30.1955	0.0010574	0.0535408
LOC_Os11g43700	1.30762	2.63262	1.42952	0.68599	0.939009	0.712458	1.29805	2.21708	20.9715	0.00285094	0.0660849
LOC_Os05g46720	43.1261	69.8305	44.1388	19.8227	21.2041	27.0777	1.2998	6.55187	34.7266	0.00071103	0.049286
LOC_Os06g24704	6.04887	18.507	5.44542	3.92725	4.50839	4.44482	1.30121	4.13238	8.26533	0.0257409	0.130887
LOC_Os03g55250	9.7254	13.7387	7.88828	4.27251	4.35465	5.00988	1.3022	3.19371	35.3049	0.000678099	0.049286
LOC_Os04g30030	55.438	80.1913	69.4955	31.7692	22.5099	34.537	1.30307	6.11121	39.7595	0.000480581	0.0452426
LOC_Os02g51080	17.5098	12.6926	21.1469	7.39122	9.17022	6.14094	1.30309	4.53695	30.3819	0.00103927	0.0535408
LOC_Os03g55010	1.94376	6.36293	2.87887	1.82376	1.75666	1.23301	1.30435	2.09986	10.0182	0.0168606	0.109682
LOC_Os03g44150	73.0413	156.714	61.8656	41.1444	36.8818	47.1788	1.30671	7.04176	14.7049	0.00734578	0.0816676
LOC_Os04g53050	0.33664	0.50576	0.411309	0.216711	0.109147	0.213307	1.30705	0.0262224	13.9222	0.00795918	0.0844494
LOC_Os05g34830	5.96061	7.88831	3.97167	2.49808	2.47567	2.76815	1.30705	2.79724	25.9448	0.00161061	0.0576066
LOC_Os02g40840	0.842216	1.81999	0.639955	0.407894	0.579174	0.43944	1.30711	1.21931	10.8669	0.0140476	0.103408
LOC_Os06g47970	4.86988	4.6163	5.26273	2.46414	1.91085	2.0597	1.30866	1.85841	48.2907	0.000270624	0.0394242
LOC_Os05g28740	406.237	466.27	587.821	164.178	153.92	309.979	1.30918	8.30851	16.3755	0.00559271	0.0773548
LOC_Os08g32540	2.23043	3.19901	1.02408	0.645188	0.888752	1.2484	1.31105	0.762465	7.90472	0.0273145	0.133904
LOC_Os08g07330	7.20918	5.57199	5.35137	3.14492	2.12542	2.65378	1.31317	3.96268	34.1739	0.000744469	0.049286
LOC_Os01g10040	10.9699	13.2296	8.67752	5.3153	3.58271	5.31168	1.31324	4.05147	31.8143	0.000912609	0.0522248
LOC_Os06g44450	3.37604	2.2475	5.41732	1.53874	1.82061	1.46649	1.31366	2.11957	15.2555	0.00638627	0.0790825
LOC_Os09g24590	5.40726	15.172	6.29195	4.05873	3.46892	3.91428	1.31472	2.62172	12.2229	0.0109093	0.0949946
LOC_Os04g53780	2.31653	2.15015	1.85908	0.878185	0.844669	1.02046	1.31614	1.00644	34.2455	0.000740018	0.049286
LOC_Os12g04990	19.4579	37.1798	16.672	10.0746	9.6269	11.5963	1.31934	5.70645	20.5023	0.0031666	0.067871
LOC_Os09g26370	4.01472	1.63643	1.0399	1.06157	0.919845	0.973737	1.32093	0.797008	6.13203	0.0440905	0.171065
LOC_Os04g01230	6.1309	14.4471	4.19844	3.55523	4.26569	2.77884	1.32148	3.40885	9.28086	0.0203781	0.118327
LOC_Os12g27440	15.6143	19.7461	10.0798	6.56965	5.34757	7.57687	1.32294	3.70134	23.1212	0.00220059	0.0614256
LOC_Os10g39140	0.84719	0.869308	1.19205	0.424634	0.350193	0.472553	1.32438	0.762819	26.668	0.00149356	0.0563177
LOC_Os05g24550	39.681	213.191	68.2539	44.2623	44.5802	45.5863	1.32509	8.11817	5.79247	0.0495417	0.182091
LOC_Os04g32430	7.02387	6.00107	6.12279	2.20725	2.91156	3.1468	1.32579	1.07939	30.2265	0.00105435	0.0535408
LOC_Os02g18064	0.267751	0.446213	0.180698	0.176812	0.0742097	0.128915	1.32583	0.0877709	8.54286	0.023387	0.126185
LOC_Os04g44530	7.41989	37.065	12.4001	7.07413	9.82224	7.03115	1.32613	5.40983	6.08955	0.0454412	0.173827
LOC_Os11g35240	18.4706	11.8614	12.8357	6.96304	4.0934	7.59597	1.32748	3.40893	16.8101	0.00510523	0.076208
LOC_Os10g10480	0.301543	0.333482	0.295404	0.141463	0.105553	0.150024	1.3298	-0.063143	23.9321	0.00200583	0.0608382
LOC_Os09g26900	5.07683	13.2343	4.36355	2.20763	4.01511	3.36623	1.32995	2.17462	8.60728	0.0234428	0.126304
LOC_Os05g41200	1.40485	2.49694	0.874734	0.786377	0.628667	0.614307	1.33147	0.153504	10.8335	0.0141434	0.103587
LOC_Os12g02530	3.4823	4.94676	1.78897	1.54861	1.40175	1.416	1.33152	2.36754	14.4693	0.00725871	0.0815927
LOC_Os08g35190	7.22372	18.5201	12.3955	5.77785	4.73653	5.5636	1.33169	3.87105	19.7686	0.00338476	0.0690701
LOC_Os03g05470	2.6334	5.17085	2.7172	1.54426	1.67226	1.26119	1.33176	2.15607	23.0621	0.00221572	0.0614853
LOC_Os08g36320	118.694	64.0847	71.1863	30.7319	23.094	55.3504	1.33309	7.28258	9.62682	0.0188906	0.114665
LOC_Os02g56900	24.8973	23.7385	9.17477	5.77374	12.1754	7.10044	1.33482	4.32438	8.91646	0.0221162	0.123415
LOC_Os03g01880	75.9989	102.344	62.3315	36.4563	25.6907	39.9712	1.33527	6.2851	29.9578	0.00108112	0.0535408
LOC_Os02g57160	19.1869	20.4771	13.8383	6.39691	10.2607	6.36363	1.33759	5.24483	32.1922	0.000882577	0.0516506
LOC_Os09g16330	3.58892	15.6624	4.54103	3.3381	2.88062	3.65501	1.33794	4.66394	6.37279	0.0419407	0.16628
LOC_Os01g42410	4.78805	16.3267	3.66002	3.67945	3.21248	3.43966	1.33924	4.75762	6.38412	0.0418083	0.165953
LOC_Os01g62070	6.276	13.3461	5.38772	3.37423	3.39409	3.70583	1.3459	3.88556	17.061	0.00500236	0.0759792
LOC_Os03g16700	56.5551	161.12	35.7832	27.2505	48.5203	30.3735	1.34601	7.63329	6.24963	0.0434173	0.169712
LOC_Os04g51320	51.1825	114.39	23.2374	25.6104	28.8006	24.7837	1.3461	5.69551	7.05939	0.0348193	0.150544
LOC_Os08g25380	0.890422	2.3506	1.10885	0.525467	0.64248	0.647121	1.34665	2.05418	14.5102	0.0072096	0.0815101
LOC_Os02g34600	26.6045	77.1561	25.5527	17.5798	17.7429	18.473	1.34746	5.79735	10.6407	0.0152782	0.106001
LOC_Os08g42590	13.9236	21.3301	18.922	6.25151	8.59262	7.96796	1.34875	4.86877	56.6446	0.000167381	0.0373528
LOC_Os08g36440	36.389	18.2947	24.1867	9.42722	7.89122	16.2883	1.34877	4.42708	11.1734	0.0137403	0.102439
LOC_Os05g05600	23.4873	21.2552	28.8537	10.5925	11.0518	9.67657	1.34879	5.72378	84.306	4.91E-05	0.0264749
LOC_Os07g43940	0.768375	2.11011	0.731716	0.385527	0.614876	0.505963	1.34982	0.677554	8.95165	0.0212535	0.120686
LOC_Os03g10320	3.78203	11.1689	5.0062	3.23722	2.3355	2.71391	1.35022	2.88975	12.3495	0.0108006	0.0944889
LOC_Os01g13060	1.21325	4.38068	1.26943	0.87885	0.983631	0.978225	1.35023	2.46372	7.48958	0.0310556	0.143069
LOC_Os07g29794	33.8979	21.8837	18.2449	10.1085	8.4895	12.9444	1.35157	4.40796	18.3423	0.00417842	0.0727556
LOC_Os03g11970	5.11928	12.5381	4.3647	2.86366	3.31873	2.9986	1.35171	3.18594	12.5668	0.0104536	0.093057
LOC_Os05g35360	1.03969	1.30894	1.0196	0.422625	0.325681	0.659214	1.35223	1.06383	17.9336	0.0042708	0.0731235
LOC_Os12g02094	37.8461	105.992	40.0338	25.0737	25.0645	26.1641	1.35224	5.71932	12.6993	0.0103258	0.0925377
LOC_Os08g10630	1.48654	1.84096	0.847966	0.674885	0.526455	0.559163	1.35279	0.818547	17.197	0.0047478	0.0748207
LOC_Os07g30160	0.596927	1.95606	0.415253	0.333586	0.451959	0.441636	1.35383	1.50901	5.79931	0.0491893	0.181395
LOC_Os02g29950	0.52757	0.712005	0.302881	0.152542	0.298775	0.200195	1.3553	-0.170254	10.616	0.0147877	0.105161
LOC_Os05g51110	1.92465	1.70692	1.07245	0.523104	0.884436	0.596443	1.35621	1.86323	18.8073	0.00378269	0.0706881
LOC_Os01g04950	11.7848	31.4548	9.23956	7.89374	6.87104	6.98359	1.3563	5.68719	10.0006	0.0174399	0.111064
LOC_Os10g01100	3.64224	11.1943	3.78207	2.77214	2.60783	2.31304	1.35966	3.69907	10.2846	0.0164341	0.108535
LOC_Os06g09350	1.69213	4.92269	2.32521	1.04517	1.22549	1.41522	1.36018	0.614968	11.2404	0.0130331	0.100595
LOC_Os10g28680	8.14789	16.3027	10.0801	5.39942	3.51912	5.37154	1.36055	3.74191	22.6088	0.00233644	0.0621583
LOC_Os10g32640	0.4308	0.222094	0.45177	0.116039	0.129874	0.218563	1.36128	-0.389751	9.23127	0.0199391	0.11718
LOC_Os01g25386	2.96535	11.8371	4.16239	2.69618	3.0139	2.10205	1.36211	4.55756	8.13781	0.0265407	0.132529
LOC_Os01g01080	14.3078	38.6572	14.1743	8.71962	9.57761	9.39621	1.36277	5.03413	12.8452	0.0100605	0.0921026
LOC_Os11g37730	8.25399	26.7883	6.51503	5.71956	6.1243	5.26215	1.36314	3.87284	7.3359	0.0324039	0.145533
LOC_Os01g07130	6.16048	10.1221	4.86173	2.62733	3.0213	3.14385	1.36427	3.11466	26.0269	0.00159673	0.0573621
LOC_Os08g32160	0.841529	1.1458	0.487778	0.313219	0.438204	0.285463	1.3655	-0.262302	12.4958	0.0102513	0.0925377
LOC_Os09g21230	11.6286	23.5024	14.8801	6.86902	6.39001	7.40262	1.36609	5.2316	34.3318	0.000734711	0.049286
LOC_Os05g03040	5.53193	15.379	13.4034	5.43409	3.75495	4.90209	1.3673	4.40602	14.9076	0.00701842	0.0807806
LOC_Os03g29680	5.57352	11.2633	3.63053	2.63822	3.24511	2.59964	1.3679	2.72031	12.5561	0.0103162	0.0925377
LOC_Os04g34250	1.14006	1.14074	0.410143	0.256614	0.302325	0.561298	1.36824	0.787023	7.20734	0.0326588	0.145948
LOC_Os01g51210	4.78429	12.0422	4.78258	3.00839	2.7903	3.06168	1.37204	2.6988	14.4487	0.00733936	0.0816676
LOC_Os03g17660	1.27078	4.48029	1.055	1.00786	0.893908	0.87349	1.37298	1.58311	6.47572	0.040517	0.163007
LOC_Os12g08260	41.4256	80.1179	38.725	21.4748	19.0487	25.2713	1.37376	6.4847	22.9643	0.00235573	0.0621583
LOC_Os03g63240	0.987561	1.16361	0.634446	0.251919	0.475798	0.430491	1.37645	0.610299	15.2234	0.00641917	0.0790825
LOC_Os01g06560	18.7004	27.6121	32.5141	12.5342	8.39451	11.5192	1.37734	5.0341	34.0349	0.000753194	0.049286
LOC_Os01g09280	3.70681	16.8754	4.54322	3.24498	3.57366	3.35554	1.37762	3.31854	6.34336	0.0422874	0.167023
LOC_Os10g41780	20.4274	12.7504	22.9499	7.84023	8.87854	6.85964	1.37825	5.61844	30.9743	0.000984281	0.0535408
LOC_Os02g43790	2.62949	4.59472	0.883723	0.864716	1.45172	1.03437	1.37878	1.3492	6.0936	0.0451379	0.173338
LOC_Os07g47250	5.26332	8.47107	3.65068	2.16731	2.40921	2.57992	1.37922	3.31118	22.0596	0.00249444	0.0629381
LOC_Os07g33954	7.6236	17.0079	6.16056	3.62134	5.44524	3.5989	1.37932	3.03234	12.8499	0.00990895	0.0914722
LOC_Os07g19550	7.92452	14.839	7.70062	3.65669	2.97648	5.75639	1.38158	1.22124	13.6462	0.00834627	0.0864304
LOC_Os06g38320	2.47438	2.48831	2.2293	0.871753	1.12974	0.98351	1.38293	1.74166	55.5402	0.000177677	0.0373528
LOC_Os06g02210	0.591349	3.17649	2.03611	0.707929	0.663579	0.958115	1.38483	1.4519	6.48596	0.0403772	0.162818
LOC_Os01g64630	42.1499	52.4679	24.6757	15.618	13.175	20.1778	1.38536	5.70202	19.8209	0.00346813	0.0697317
LOC_Os03g02260	123.982	65.5479	74.4465	34.4994	29.4159	46.1621	1.38614	7.38508	17.0044	0.00515974	0.0762088
LOC_Os10g30600	4.94558	14.623	4.15478	3.64105	3.03292	2.93309	1.3881	3.40192	9.10459	0.0211955	0.120519
LOC_Os12g38920	3.00873	9.83703	3.21281	2.27436	2.26173	1.95797	1.38937	3.11489	9.74923	0.0183986	0.113613
LOC_Os11g40590	2.16361	10.6896	3.33907	1.88668	2.42974	2.17601	1.39112	4.01399	6.56022	0.0398188	0.161591
LOC_Os06g49110	16.6096	41.4848	18.925	10.2978	10.2693	10.6066	1.39182	5.51877	18.9027	0.00391285	0.0715155
LOC_Os10g38040	1.37247	1.65878	1.02549	0.526802	0.524098	0.60815	1.39402	0.260693	25.5806	0.00167409	0.0583109
LOC_Os04g41560	9.11148	21.6857	15.1739	5.59361	5.82776	7.1324	1.39415	3.8914	23.6132	0.00207962	0.0609808
LOC_Os05g02420	4.15199	2.10787	5.7546	1.18544	1.34336	2.39847	1.3953	2.78989	9.16765	0.0208674	0.119676
LOC_Os01g21034	0.635681	2.09787	0.789662	0.441804	0.584383	0.395332	1.39701	1.14174	9.59948	0.0183658	0.113544
LOC_Os02g18410	8.79875	36.2937	8.18699	7.86935	5.44765	7.87326	1.39853	3.91009	5.7848	0.0496539	0.182336
LOC_Os05g07710	0.584016	1.59283	0.70431	0.367054	0.635787	0.172043	1.39914	0.484472	6.72874	0.0371442	0.155773
LOC_Os08g39300	2.80876	7.04488	3.91054	1.80055	1.69878	2.03429	1.3992	2.94439	20.1605	0.00316076	0.067871
LOC_Os03g11910	51.4792	22.8367	28.3025	12.4149	10.7807	19.1557	1.40305	5.89772	11.7757	0.0122376	0.0981448
LOC_Os04g59150	4.3549	15.566	8.17372	2.93472	4.61684	3.68093	1.4058	3.49819	11.1387	0.0138342	0.102793
LOC_Os08g29560	4.78364	2.84502	4.66873	1.35427	1.72109	1.96367	1.40775	3.58156	25.2915	0.0017268	0.0587817
LOC_Os06g46366	13.0762	21.5904	12.2123	6.36768	5.61071	6.90198	1.40777	4.59241	38.4422	0.000530153	0.0474104
LOC_Os10g29620	0.3804	1.06976	0.631618	0.237943	0.399468	0.201086	1.40862	-0.268204	10.1201	0.0164072	0.108465
LOC_Os11g11990	1.93048	3.19468	3.49721	1.12035	1.22269	1.13371	1.40964	3.17583	45.268	0.000328032	0.0425578
LOC_Os01g54860	3.90378	15.473	4.18828	3.28405	3.29677	2.78126	1.41042	3.40469	7.39521	0.0319149	0.144533
LOC_Os02g11960	0.956085	2.31309	0.796114	0.66336	0.504048	0.4526	1.41788	1.48169	11.715	0.0118775	0.0970049
LOC_Os10g32630	3.59777	2.29747	2.73205	0.80117	0.752579	1.91671	1.41952	2.36098	10.0558	0.0170433	0.109966
LOC_Os07g23944	1.29457	4.3948	1.52478	0.892081	1.15673	0.809062	1.42175	2.45277	9.72643	0.0183229	0.11349
LOC_Os01g44970	3.85991	4.44104	3.06121	1.37519	2.06427	1.1678	1.42187	2.56412	33.1108	0.000814754	0.0503717
LOC_Os10g39460	2.87567	7.00763	1.67001	1.33411	1.72082	1.53103	1.42224	2.99965	8.64837	0.0235215	0.126402
LOC_Os12g06080	3.36832	11.457	3.84914	2.87306	2.15161	2.33351	1.42267	1.87199	9.30449	0.0198747	0.11713
LOC_Os12g04980	1.56617	3.10929	0.839022	0.428492	0.733474	1.01995	1.4245	0.884507	7.05878	0.0341969	0.149246
LOC_Os01g21620	1.95686	4.74045	3.06867	1.8855	1.07245	0.912731	1.42503	0.420078	12.4013	0.010432	0.0929061
LOC_Os03g28300	0.223708	0.318089	0.270625	0.122667	0.0966128	0.104343	1.42513	-0.362971	26.671	0.0014931	0.0563177
LOC_Os06g06160	18.2408	48.0506	28.8026	10.711	9.80061	16.7436	1.42747	5.35401	14.8081	0.00722496	0.0815587
LOC_Os12g22489	2.18367	1.60528	1.06553	0.608193	0.467985	0.873018	1.42773	0.149415	12.0874	0.0110628	0.0950203
LOC_Os09g30130	3.49417	4.70322	5.8214	2.08235	1.84062	1.68195	1.42775	3.38272	55.7857	0.000175319	0.0373528
LOC_Os02g02120	0.484231	1.05505	0.38161	0.203434	0.331183	0.22923	1.42805	0.402306	11.3449	0.0127666	0.0997631
LOC_Os04g13210	5.85971	10.5911	3.54395	2.52496	3.02889	2.40742	1.42952	4.26558	15.5043	0.00638721	0.0790825
LOC_Os02g06640	1586.01	1348.4	1160.58	519.886	409.002	710.253	1.42961	10.7742	27.824	0.00132844	0.0554789
LOC_Os03g25869	1.18033	2.3191	2.56558	0.594914	0.921936	0.880858	1.43263	1.47116	19.1376	0.00361717	0.0697317
LOC_Os06g48040	26.6338	64.782	19.3576	13.2206	15.2113	15.1459	1.43305	6.1078	11.9315	0.0118842	0.0970049
LOC_Os03g12064	12.4616	12.4111	12.0563	3.89311	3.24233	7.47312	1.43383	4.84574	17.7317	0.00459474	0.0743127
LOC_Os07g46700	32.5261	16.866	19.3834	8.48937	7.74646	11.5317	1.43392	6.01942	18.3503	0.00428306	0.0732051
LOC_Os03g63270	3.10463	6.88674	2.39523	1.30178	2.14556	1.44321	1.43803	2.52554	12.5694	0.0102945	0.0925377
LOC_Os10g37660	6.29747	12.6172	2.81067	2.48379	3.63602	2.47204	1.43867	3.38813	8.32089	0.0254023	0.130344
LOC_Os11g03780	4.96696	20.5478	4.29308	4.02043	4.13351	3.43195	1.44028	4.3778	6.20596	0.0439574	0.170847
LOC_Os12g19304	2.49783	4.86313	1.6838	1.27579	1.05664	1.22087	1.44043	2.55797	15.2162	0.00644286	0.0792146
LOC_Os06g02144	20.1904	108.732	33.1363	21.4303	20.8658	20.2781	1.4428	6.15473	6.6684	0.0386584	0.158983
LOC_Os11g35410	0.710118	1.38171	0.608159	0.371925	0.344907	0.34284	1.44366	1.09145	19.7013	0.00335581	0.0690701
LOC_Os03g56370	1.1413	1.06414	0.93198	0.319177	0.732325	0.209443	1.4458	-0.22855	9.87569	0.0172907	0.11057
LOC_Os02g12870	4.11869	12.3617	3.33839	2.04415	3.35751	2.3227	1.44748	3.20019	8.50033	0.0243482	0.128488
LOC_Os12g04360	11.0129	26.1477	5.76908	5.77731	4.78789	6.10137	1.44945	3.00462	8.19057	0.0262059	0.131877
LOC_Os06g46900	138.415	41.3924	74.4375	29.5366	26.0062	46.5859	1.44995	7.02655	8.29727	0.0255455	0.130596
LOC_Os05g30700	2.71754	2.98278	0.902445	0.843822	1.03546	0.744955	1.4504	1.45669	10.4413	0.0153333	0.106116
LOC_Os09g34150	10.1676	23.7542	3.70587	4.32339	6.14384	4.20922	1.45327	4.90463	5.97394	0.0469813	0.176566
LOC_Os04g32050	11.0454	32.1153	9.02952	6.70352	7.20916	6.30339	1.45345	4.87271	10.36	0.0161799	0.10797
LOC_Os10g26620	10.9109	7.13228	8.30398	3.48566	3.19457	3.78375	1.45422	3.68321	41.1019	0.000436083	0.0445802
LOC_Os05g29974	10.9492	35.3464	7.904	6.9748	7.01827	6.9066	1.45461	4.89896	7.79117	0.0288873	0.137869
LOC_Os03g58170	57.3406	18.3485	30.1474	12.2015	10.1204	19.9031	1.45714	5.44621	8.37512	0.0250775	0.129696
LOC_Os03g28940	53.7925	155.252	28.3006	27.5299	37.2313	27.0496	1.45767	6.23226	6.65036	0.0388488	0.159339
LOC_Os03g48310	16.3408	31.2623	9.71693	6.62485	8.13186	7.50016	1.46073	5.47832	14.3091	0.00783447	0.0835705
LOC_Os01g15900	136.061	30.7851	100.369	34.0747	39.0932	34.2392	1.46209	7.16957	7.88262	0.0282425	0.136216
LOC_Os01g57599	25.6729	39.5802	14.2337	10.5428	7.42245	12.7907	1.46275	5.12177	13.9094	0.00837207	0.0864304
LOC_Os07g14150	16.6208	57.9724	11.5637	8.90851	13.5852	10.4912	1.46603	5.677	6.53392	0.0401078	0.162269
LOC_Os07g47510	58.5527	70.8309	68.8186	23.5276	27.5584	26.1787	1.46656	6.09395	175.462	4.73E-06	0.00674779
LOC_Os12g12130	0.353673	0.758738	0.154537	0.153481	0.148086	0.185221	1.46759	0.0239154	7.00964	0.0344203	0.149632
LOC_Os05g38040	20.014	36.8769	20.5874	10.257	9.2958	10.2981	1.47051	5.32849	40.8677	0.000443448	0.0445802
LOC_Os12g29330	8.96976	21.9753	7.36281	5.64388	4.70366	4.36052	1.47108	3.54301	13.8421	0.00840375	0.0865149
LOC_Os07g24000	8.80516	2.41614	4.58391	2.06115	1.51686	2.68651	1.47133	2.26071	7.71692	0.0294252	0.138978
LOC_Os02g47110	11.979	9.80604	7.486	3.16157	3.38572	4.86434	1.47191	4.09308	28.6139	0.00122907	0.0552534
LOC_Os01g40310	2.00722	2.36732	1.95318	0.915769	0.846699	0.696724	1.47222	0.431215	43.3173	0.000373685	0.0433638
LOC_Os05g40770	1.9595	5.48244	1.51833	0.947595	1.391	1.07801	1.47893	2.94355	9.83521	0.018063	0.112784
LOC_Os03g26910	6.86091	20.0068	4.65371	4.22307	4.92399	2.90507	1.47896	3.63052	8.01405	0.0273486	0.133944
LOC_Os07g11300	40.4451	67.9686	37.931	18.7659	15.7144	21.4594	1.48069	4.95276	36.1526	0.000633322	0.0488705
LOC_Os10g42830	2.68485	13.7563	3.55334	2.44053	2.86246	2.23949	1.48075	3.27415	6.44249	0.0411345	0.164304
LOC_Os11g30910	1.88207	1.58336	2.13281	0.602002	0.56148	0.987579	1.48348	1.23171	22.7702	0.00229251	0.0618296
LOC_Os02g09810	6.37169	20.5607	6.3039	4.03623	4.20228	4.30134	1.48603	3.84709	10.7048	0.0150814	0.105579
LOC_Os01g05650	30.6698	46.4026	35.502	12.0095	11.0969	19.6251	1.48698	4.31679	29.3923	0.00114038	0.0546102
LOC_Os04g48390	3.48978	5.08932	1.12034	0.754994	1.38526	1.56343	1.48901	2.69881	7.09328	0.0345108	0.149797
LOC_Os12g39220	2.45941	4.12711	4.07258	1.44577	1.23741	1.36416	1.493	1.63902	41.5613	0.000422088	0.0445802
LOC_Os01g70770	2.78181	8.98686	2.16612	1.80004	1.89255	1.55105	1.49356	2.06073	8.32001	0.025217	0.130047
LOC_Os02g06230	3.27688	2.63492	3.2457	0.965347	1.13921	1.40916	1.49451	3.24042	47.3432	0.000287106	0.0406387
LOC_Os11g24510	11.919	22.1101	12.7718	5.62316	4.4752	7.53301	1.4946	4.30151	25.3616	0.00175114	0.0588879
LOC_Os03g09250	290.879	174.86	166.809	65.6041	83.4435	95.1707	1.49924	8.51399	24.8543	0.00188644	0.0603135
LOC_Os02g44090	12.5503	3.61861	13.9098	4.05897	3.89391	3.70741	1.50111	2.50715	9.08738	0.0212776	0.120779
LOC_Os01g50370	10.0937	20.9734	4.8724	3.68348	5.60035	4.2833	1.50217	3.72689	9.45624	0.0196055	0.116454
LOC_Os03g61240	4.57539	7.6125	5.35258	2.13755	1.66743	2.78051	1.5027	2.15928	29.4243	0.00113692	0.0546102
LOC_Os05g12481	29.6285	52.355	23.1471	14.5886	11.4547	13.5495	1.50424	4.26218	26.2451	0.00159473	0.0573621
LOC_Os01g73000	12.4947	40.6363	15.2327	7.65713	8.67751	9.1181	1.50435	5.11133	12.8947	0.00997243	0.0917419
LOC_Os03g40170	0.62898	1.14476	0.401035	0.257519	0.216166	0.340313	1.50589	-0.21379	11.3888	0.0126565	0.0995225
LOC_Os01g04409	1.77169	5.02238	2.37568	1.01701	1.34668	1.06526	1.50753	2.38428	17.0011	0.00488624	0.0753829
LOC_Os03g04020	1.91977	4.05424	1.13785	0.735835	0.974359	0.952104	1.50934	1.49945	11.377	0.0126859	0.0995225
LOC_Os06g05910	16.8959	13.8219	15.2404	5.13124	4.20631	8.02317	1.51019	4.25087	27.7357	0.00135363	0.0554789
LOC_Os10g33550	1.50856	7.88339	3.27554	1.38573	1.73558	1.5516	1.51357	0.657748	7.72536	0.0286097	0.137191
LOC_Os06g15760	0.818048	2.8304	0.570482	0.41866	0.64429	0.496028	1.51913	0.987704	6.54281	0.039719	0.161317
LOC_Os11g02610	0.821097	1.07022	0.630551	0.459616	0.244959	0.239364	1.5219	0.535269	18.7552	0.00380972	0.0710167
LOC_Os05g33310	24.9613	19.1227	17.435	7.34504	7.58294	8.32729	1.52339	4.01267	56.6049	0.000167738	0.0373528
LOC_Os05g07090	20.1921	38.5157	22.795	10.0263	6.97302	13.0413	1.52399	5.23903	22.9147	0.00238016	0.0621583
LOC_Os02g13370	9.01869	7.6528	12.3662	3.85665	3.32125	3.73163	1.52451	3.53667	50.6133	0.000235116	0.0373528
LOC_Os08g35860	14.8453	44.7072	18.6691	10.1406	10.2579	8.46672	1.52475	5.16719	16.1569	0.00586101	0.078139
LOC_Os08g31410	2.65138	8.88186	2.85179	1.84125	2.0309	1.43002	1.52594	3.12272	10.8612	0.0146156	0.104664
LOC_Os01g61200	0.720056	1.0573	0.886139	0.325155	0.363922	0.302927	1.5265	-0.0955862	35.7324	0.000655024	0.0491236
LOC_Os03g47740	18.368	35.6973	11.6524	7.24871	8.15296	8.90531	1.52706	5.70946	16.3462	0.00569747	0.077647
LOC_Os07g48570	15.6886	9.39594	13.4316	4.59616	5.84272	4.1992	1.52736	4.08299	37.7358	0.000559488	0.0474104
LOC_Os12g16410	0.457853	3.4969	1.94182	0.63601	0.711839	0.793204	1.52897	1.10224	5.97437	0.0467274	0.176159
LOC_Os03g56540	17.5074	9.55957	7.24186	3.16567	3.15214	6.59006	1.52955	2.72135	10.0368	0.0173072	0.11064
LOC_Os01g18170	1.07714	3.48358	0.978407	0.648537	0.604883	0.768386	1.53057	0.752911	9.05131	0.0207724	0.119543
LOC_Os06g38210	4.71746	12.5317	3.77098	2.6059	2.34829	2.7452	1.53166	4.14902	12.612	0.0104889	0.0933288
LOC_Os08g30020	11.9698	29.5637	14.8721	7.19178	6.558	6.85529	1.54041	5.49653	25.7137	0.00175052	0.0588879
LOC_Os02g47200	4.00559	1.24678	1.54857	0.815912	0.542206	1.19907	1.5438	1.18165	7.23059	0.0330277	0.146671
LOC_Os03g51050	12.2413	40.5197	11.2007	7.55565	7.54881	8.04159	1.54442	5.24711	10.3821	0.0161066	0.107819
LOC_Os06g48030	4.66394	16.0996	2.31154	2.67877	2.83407	2.82764	1.54504	3.79646	5.81306	0.049242	0.181424
LOC_Os01g72009	45.2022	109.625	50.7993	22.8259	23.4335	28.4163	1.54549	4.94377	22.0544	0.00263152	0.0639509
LOC_Os11g29810	13.3437	3.72184	5.04532	2.76656	2.7433	2.86643	1.54932	1.94869	8.79099	0.0225792	0.124554
LOC_Os08g33160	38.5095	101.06	40.6959	21.4593	23.2669	20.6261	1.55191	6.43475	19.2179	0.00381347	0.0710167
LOC_Os01g21420	42.2225	21.0667	27.3036	9.38894	8.31257	15.8413	1.55334	4.88683	15.697	0.00628484	0.0790825
LOC_Os11g37970	11.7602	34.8155	6.42878	5.70997	4.20292	9.00147	1.55436	3.05254	6.098	0.0453313	0.173633
LOC_Os02g13800	17.5067	4.83915	11.3325	3.99939	2.94	5.61628	1.55537	3.5776	8.83471	0.0225328	0.124504
LOC_Os02g08470	2.44633	3.59063	2.75161	1.06014	0.678023	1.4355	1.55843	1.10673	22.3645	0.00240508	0.0621583
LOC_Os05g10550	4.07876	6.20747	2.53499	1.40438	1.50037	1.74536	1.56157	0.734376	19.4819	0.00345449	0.0697317
LOC_Os11g48000	0.652154	2.7581	2.12403	0.577659	0.73034	0.666861	1.56691	1.07091	10.9301	0.0138689	0.102825
LOC_Os01g55370	29.3232	65.0474	27.9709	15.7269	13.4017	14.8066	1.56699	5.59072	24.4562	0.00200302	0.0608382
LOC_Os05g33320	17.1904	15.6942	12.5454	3.76713	5.72981	7.05676	1.56718	3.2735	31.2637	0.000958784	0.0527146
LOC_Os03g64340	2.09325	3.11577	4.15354	0.855845	1.58546	0.952142	1.57232	1.37819	22.42	0.00238925	0.0621583
LOC_Os05g44770	4.41016	13.8785	2.49972	1.93534	3.43939	2.04987	1.57403	4.25271	6.73911	0.037924	0.157619
LOC_Os06g22380	0.627407	1.0278	0.983089	0.311742	0.279127	0.352304	1.57755	1.05872	40.1974	0.00046544	0.0451211
LOC_Os05g25840	8.47536	27.4936	8.8554	5.43884	5.44972	4.96923	1.5812	4.72139	12.7776	0.0101823	0.0925289
LOC_Os03g59090	25.9676	14.469	25.5194	7.1921	9.11878	7.77616	1.5814	4.31571	33.7478	0.000771655	0.0497074
LOC_Os06g48720	20.5379	56.8528	19.8503	12.523	9.38151	12.4208	1.58253	5.27434	14.5826	0.00749239	0.0820649
LOC_Os04g11820	1.95154	3.75555	1.8388	0.742047	0.920303	1.01992	1.58414	2.60649	27.8126	0.00132994	0.0554789
LOC_Os02g18000	0.519826	1.15752	0.439703	0.267709	0.22472	0.256185	1.58785	1.04516	17.3258	0.00465955	0.0746318
LOC_Os12g38480	1.61284	1.24723	0.96548	0.355992	0.425448	0.5939	1.5901	1.39328	23.956	0.00200043	0.0608382
LOC_Os09g31270	10.1846	26.5407	8.8022	6.04939	4.99249	5.01211	1.59064	4.16148	15.385	0.00659551	0.0794027
LOC_Os10g09850	40.4943	28.2798	27.0158	9.41517	8.92944	16.0084	1.59191	5.19754	24.1402	0.0020736	0.0609808
LOC_Os02g37970	5.10214	24.4501	5.31162	3.70442	5.32586	3.14558	1.5974	3.19789	6.59167	0.0394767	0.16089
LOC_Os06g45380	0.462128	2.44918	0.641758	0.441958	0.481282	0.313526	1.5994	1.25333	6.78911	0.037189	0.155863
LOC_Os12g43640	2.77832	4.11161	2.40584	1.08991	1.09675	1.10451	1.6002	2.91338	59.4669	0.000144372	0.0373528
LOC_Os06g47780	3.06225	7.25697	4.7488	2.10684	1.29623	1.8595	1.60219	2.29914	23.1915	0.00218275	0.0614256
LOC_Os02g41450	2.39487	5.80439	1.87074	1.34635	0.623531	1.52322	1.60248	0.821191	9.28503	0.01973	0.11695
LOC_Os04g59260	0.941307	5.05213	4.25299	0.949911	1.82257	0.816263	1.60358	1.85708	7.08923	0.0345475	0.149826
LOC_Os07g08970	15.4776	26.5274	12.0154	5.73902	6.52399	6.7081	1.60697	4.97239	33.7818	0.00078952	0.0497074
LOC_Os01g54740	2.21806	2.07628	1.74016	0.922316	0.317624	0.87938	1.6073	0.0939386	13.6659	0.00831783	0.0862823
LOC_Os12g42280	2.19844	5.35877	2.82398	1.44246	0.615023	1.51746	1.61405	2.59889	12.8128	0.0100034	0.0917918
LOC_Os02g30790	3.11628	6.84913	2.25288	1.52898	1.448	1.27344	1.61651	2.06345	16.8393	0.00500452	0.0759792
LOC_Os01g37490	5.25175	19.7466	4.96954	3.41585	4.00755	2.91653	1.61706	2.98864	9.17629	0.0208579	0.119676
LOC_Os06g02000	5.37679	3.24343	1.75935	0.995249	0.632218	2.02984	1.61721	1.67811	7.41499	0.0317539	0.144312
LOC_Os03g42730	2.35591	2.65787	1.6198	0.990604	0.506838	0.820277	1.61971	0.945751	23.166	0.00218918	0.0614256
LOC_Os05g01010	2.27941	2.97377	4.48317	1.0022	0.504757	1.84138	1.62104	1.97731	10.1935	0.0165943	0.109143
LOC_Os07g34006	1.39786	2.58581	0.959952	0.54407	0.738498	0.443106	1.62199	0.800848	16.8451	0.00500022	0.0759792
LOC_Os08g35630	6.47679	34.3113	10.4634	5.34198	6.40595	5.73345	1.62336	3.60565	8.27364	0.0256898	0.130746
LOC_Os03g04890	0.761607	2.51588	0.659113	0.557758	0.389243	0.401881	1.62464	1.26791	9.50772	0.0189982	0.115059
LOC_Os09g39930	6.07044	8.91703	4.22411	1.85771	1.59258	3.17724	1.625	2.97226	18.6258	0.00399397	0.0723474
LOC_Os09g15330	1.74659	10.387	2.21625	1.67796	1.72005	1.47496	1.62747	2.84888	6.23904	0.0435475	0.170016
LOC_Os03g02514	6.29563	19.0506	3.59392	2.76935	3.73276	3.40867	1.62794	3.53234	8.1889	0.0262164	0.131877
LOC_Os07g19540	3.27301	4.4844	3.80873	1.59529	1.07655	1.33419	1.62881	1.00862	47.8185	0.00027868	0.0403036
LOC_Os01g19800	18.1499	12.7966	8.86096	3.58148	4.67657	5.70692	1.63263	3.08168	23.3267	0.00218256	0.0614256
LOC_Os06g47470	3.26455	6.57172	3.26411	1.51884	0.997292	1.94902	1.63503	2.37577	19.498	0.00344712	0.0697317
LOC_Os04g18884	1.40939	0.963675	0.725068	0.325175	0.187487	0.560389	1.63607	0.389685	11.079	0.0134593	0.101827
LOC_Os01g10250	3.92367	8.63605	2.37749	1.40289	1.71895	1.97551	1.63814	3.69926	13.3127	0.00926836	0.0890032
LOC_Os05g06340	71.1068	164.179	69.0186	38.5894	25.9432	38.9638	1.63949	5.54068	20.1921	0.00336332	0.0690701
LOC_Os10g11200	2.06179	10.7404	2.32729	1.73443	2.01345	1.36752	1.64018	2.88329	6.78436	0.0374638	0.156583
LOC_Os05g16740	2.37505	13.3904	3.1418	2.45555	2.00502	1.88598	1.64452	3.73085	6.92694	0.036061	0.153031
LOC_Os05g41550	46.161	61.0104	40.0084	13.4371	14.3778	22.4229	1.64624	7.52319	38.7387	0.000531257	0.0474104
LOC_Os01g45640	120.06	298.996	123.362	61.4941	47.3719	74.1835	1.64656	6.5594	18.6023	0.0041392	0.0727556
LOC_Os06g44100	2.93442	16.1148	7.49631	3.71948	3.02048	2.20214	1.64774	2.90162	8.97417	0.0218283	0.122634
LOC_Os03g10810	7.65796	17.5797	8.29814	3.791	3.32723	4.23555	1.64817	3.29129	26.3791	0.0015555	0.056995
LOC_Os01g25740	0.460373	1.57193	0.645845	0.328571	0.233204	0.337433	1.64867	1.41604	13.0472	0.00927431	0.0890032
LOC_Os03g18850	1.6412	3.71156	2.10219	0.719943	1.02961	0.787373	1.64941	0.597272	23.9102	0.00201079	0.0608382
LOC_Os05g19110	1.01858	2.89663	0.741554	0.58478	0.374001	0.603005	1.65208	1.1604	9.73138	0.0180637	0.112784
LOC_Os07g30170	24.0578	64.9024	21.7886	12.0221	13.4786	11.924	1.65225	5.40106	17.001	0.00517573	0.0762088
LOC_Os01g37910	3.30451	15.1162	4.69149	2.28421	2.42148	2.99778	1.65325	3.39755	9.36287	0.0200119	0.117332
LOC_Os07g01600	2.7541	3.1928	2.70667	0.587286	0.728366	1.61441	1.65393	1.1502	15.6866	0.00596552	0.0782298
LOC_Os05g10650	1.08145	0.633722	0.5289	0.20126	0.244026	0.330164	1.65442	0.161666	16.2849	0.00543931	0.076665
LOC_Os03g49430	11.4672	2.16639	5.44833	2.18375	1.45878	3.03849	1.65547	3.79282	6.64297	0.0389271	0.159475
LOC_Os11g01010	14.2154	24.4831	9.93999	4.86717	4.36434	7.15964	1.65778	2.77416	20.1017	0.00324289	0.0684885
LOC_Os03g16350	57.008	117.509	53.3518	22.8013	29.4437	24.8952	1.65786	6.15446	31.2622	0.00102052	0.0535408
LOC_Os06g49000	2.66289	9.57813	2.92548	1.54269	1.74574	1.78057	1.65808	3.39213	11.8002	0.012181	0.0980668
LOC_Os04g51400	2.58463	12.2705	2.15996	1.71267	2.35529	1.60407	1.66151	2.87342	6.38969	0.0417433	0.165761
LOC_Os01g49160	1.96163	2.99738	1.3709	0.599357	0.810569	0.73743	1.66192	1.03916	26.8801	0.00146135	0.05598
LOC_Os08g26840	0.409217	0.794288	0.718293	0.299184	0.279045	0.0727123	1.66574	-0.0736463	10.6076	0.0148133	0.105211
LOC_Os02g40800	7.99676	21.6289	3.38355	3.81868	4.03816	3.19706	1.66648	2.31384	7.55505	0.0306445	0.142233
LOC_Os12g29740	1.92203	2.17941	2.06024	0.913096	0.499367	0.669527	1.66911	1.26799	39.9792	0.000472905	0.0451211
LOC_Os11g45430	19.6721	12.7792	14.641	5.5274	2.65132	7.77227	1.66949	1.96089	14.6463	0.00714557	0.0813119
LOC_Os10g33104	1.4663	1.41742	1.27603	0.504236	0.431565	0.475772	1.6709	1.77014	80.935	5.58E-05	0.0278212
LOC_Os01g06640	45.9891	71.9861	35.1647	16.784	11.2095	23.1092	1.67172	5.90595	21.7472	0.00277881	0.0652464
LOC_Os01g53810	7.36924	26.8098	6.63384	4.60774	4.69504	4.20912	1.67367	4.5866	10.315	0.016331	0.108392
LOC_Os02g03640	0.495077	1.5904	0.255742	0.172041	0.350096	0.256575	1.67429	0.275675	6.18777	0.0437372	0.170537
LOC_Os04g43390	0.667082	1.34373	0.795117	0.274338	0.363906	0.300033	1.67562	0.171956	27.3663	0.00139083	0.0554789
LOC_Os02g41860	1.37156	0.728079	1.14778	0.350968	0.261875	0.486197	1.67777	0.777641	18.9781	0.00369589	0.0701619
LOC_Os09g36750	5.78162	11.9682	6.44912	2.17071	1.887	3.89524	1.68388	2.19234	18.1804	0.00412498	0.0727264
LOC_Os05g07810	1.37836	2.1652	1.21625	0.436686	0.639135	0.514323	1.68418	0.211711	29.7698	0.00110036	0.0536065
LOC_Os06g09820	8.41606	2.46229	3.64361	1.75477	1.17045	2.01605	1.69331	1.7584	10.0054	0.0172649	0.11052
LOC_Os04g52450	57.4613	98.3598	53.6488	16.6987	14.2833	37.3354	1.69405	6.73399	14.7594	0.00728165	0.0815927
LOC_Os06g14750	13.5759	33.1233	16.3675	6.75777	6.88444	7.06087	1.69465	6.14472	31.1068	0.00104016	0.0535408
LOC_Os01g52110	462.056	281.421	287.452	100.669	75.7448	167.944	1.69552	9.83092	18.568	0.00415838	0.0727556
LOC_Os01g68960	9.77503	2.00089	3.85527	1.6504	1.53531	2.1566	1.69603	1.59759	7.61697	0.0301704	0.140977
LOC_Os06g39040	7.61381	4.58288	4.58573	1.92607	1.82406	1.90392	1.69745	2.46557	37.1615	0.000584911	0.0476593
LOC_Os01g04540	0.477102	0.886781	0.671026	0.223424	0.142893	0.296711	1.70007	0.0562009	20.393	0.00306763	0.0669845
LOC_Os04g25440	0.612167	0.954672	0.393463	0.0673751	0.226224	0.350006	1.70024	-0.0656722	7.75775	0.0283395	0.136495
LOC_Os01g08110	7.62075	13.8184	6.48282	3.22398	2.68189	3.25911	1.70077	3.66611	36.1098	0.00063549	0.0488705
LOC_Os10g39750	2.4424	0.608572	3.67069	0.928548	0.759455	0.572855	1.70272	1.20527	7.40381	0.031633	0.14394
LOC_Os03g22120	165.66	173.088	95.1986	31.7236	22.8751	86.9681	1.70311	8.10423	9.24763	0.020529	0.118897
LOC_Os04g40100	4.59311	5.20124	1.77215	1.25308	0.853315	1.70067	1.70415	2.6208	13.3532	0.00909494	0.0886745
LOC_Os09g29940	30.7828	49.2152	17.9515	9.42736	9.26785	13.3481	1.70512	5.704	21.1532	0.00298506	0.066789
LOC_Os08g10244	0.172752	0.337146	0.107986	0.0346709	0.0549731	0.110595	1.70839	-0.189883	8.51757	0.023528	0.126402
LOC_Os02g46380	2.98442	6.67751	2.95982	1.35307	1.27055	1.4798	1.70874	3.11834	28.1024	0.00129225	0.0554789
LOC_Os11g29900	2.58078	5.08098	2.12845	1.18532	0.740033	1.25225	1.70932	2.2676	20.4292	0.00305349	0.0669845
LOC_Os02g54870	1.96721	11.2908	4.61766	1.99976	2.39254	1.38262	1.70988	2.59957	8.86829	0.0223604	0.123895
LOC_Os05g01490	2.42389	8.871	1.97382	1.18656	1.44876	1.63195	1.71059	1.5398	8.81119	0.0224743	0.124319
LOC_Os03g20680	125.15	81.4238	89.6119	30.1843	23.9011	43.7583	1.71248	6.48717	29.5175	0.00120306	0.0552534
LOC_Os03g07960	4.12719	2.32116	3.54117	0.791658	1.4139	1.1237	1.71371	1.27155	25.201	0.00174374	0.0588879
LOC_Os05g33120	2.23138	1.88751	2.12265	0.555125	0.650896	0.845628	1.71536	1.92746	50.43	0.00023769	0.0373528
LOC_Os12g29400	20.9551	7.68362	8.87818	3.00518	4.24281	5.30589	1.71753	2.96487	12.7217	0.0102845	0.0925377
LOC_Os05g08854	2.48765	6.04615	2.23164	1.08608	1.26059	1.13281	1.71896	2.07935	20.4079	0.0030618	0.0669845
LOC_Os09g32510	9.35648	23.1575	9.29908	3.94276	4.77524	4.74949	1.7215	4.10571	23.147	0.00231772	0.0621583
LOC_Os04g35550	152.067	193.711	50.4807	31.5208	33.9437	62.8242	1.72257	5.10215	10.3522	0.016206	0.108029
LOC_Os11g37850	0.26913	0.992117	0.498999	0.210428	0.206969	0.146451	1.72533	0.149044	13.5875	0.00843162	0.0866093
LOC_Os04g03180	0.838072	0.670748	0.239978	0.188343	0.114981	0.266841	1.72653	0.738092	9.73753	0.0179638	0.112452
LOC_Os02g13380	42.5424	106.255	27.9117	18.1646	18.0034	20.44	1.72654	5.04095	14.247	0.00791486	0.0840728
LOC_Os07g24230	1.14284	0.421294	0.569272	0.162467	0.222245	0.315881	1.73574	-0.0242272	11.4201	0.0125791	0.0991742
LOC_Os10g40570	4.21474	8.04557	2.94965	1.60439	1.47423	1.78715	1.73577	2.59943	23.5075	0.00210487	0.0614132
LOC_Os10g01470	0.698021	2.91676	0.808933	0.692593	0.217591	0.478397	1.73604	0.531011	6.79963	0.0370275	0.15548
LOC_Os12g42300	1.88344	6.69366	1.30045	1.14524	1.2343	0.765416	1.73641	2.85879	8.47864	0.0244725	0.128569
LOC_Os05g09440	0.588849	2.38974	0.522473	0.470876	0.491882	0.154493	1.73681	0.81712	6.21938	0.043744	0.170537
LOC_Os05g35370	7.51595	10.9111	5.60269	2.06223	2.60915	3.03986	1.7388	1.10154	31.5742	0.00093238	0.0524976
LOC_Os09g36220	65.0384	281.883	276.886	52.1083	68.2244	76.46	1.73998	8.40973	11.7199	0.0123675	0.098295
LOC_Os05g40700	2.25506	9.53028	5.88169	2.00363	1.58471	1.97216	1.74187	2.36675	14.1717	0.0079119	0.0840728
LOC_Os07g38440	0.627027	2.38894	0.66071	0.45255	0.345345	0.359954	1.7422	0.505599	10.124	0.0163933	0.108444
LOC_Os01g34790	2.8351	5.50291	1.86615	1.22351	0.612197	1.38534	1.74562	1.49042	13.1649	0.00919428	0.0889168
LOC_Os07g35290	1.29851	5.63275	0.788171	0.865526	0.747063	0.802197	1.74709	2.03297	6.35678	0.0421289	0.166725
LOC_Os01g04660	2.19535	1.14974	1.16001	0.33106	0.463163	0.667561	1.74716	0.830123	16.5953	0.00519011	0.0762088
LOC_Os03g11590	1.1774	5.73412	1.08798	0.887843	0.928536	0.692434	1.74779	2.09337	7.27614	0.0329067	0.14654
LOC_Os10g35070	451.739	149.746	259.701	71.685	53.4232	153.594	1.74947	8.33422	9.16356	0.0209173	0.119766
LOC_Os08g44340	47.459	121.688	39.5814	19.2167	23.0616	23.2776	1.75598	6.34512	18.5072	0.00419272	0.0727556
LOC_Os03g14110	1.25656	1.71326	0.54875	0.352372	0.328653	0.433547	1.75709	-0.034658	14.9696	0.0066869	0.0795406
LOC_Os09g11460	1.93613	10.8057	11.7465	2.57924	2.74137	2.32362	1.76018	3.35442	9.13984	0.0210286	0.119979
LOC_Os01g73910	0.829155	2.19612	0.959664	0.249614	0.558749	0.443614	1.76071	0.606812	14.5131	0.00720615	0.0815101
LOC_Os08g10310	0.131775	1.18147	0.36102	0.206065	0.1887	0.122927	1.76245	0.490095	5.88456	0.0479695	0.178782
LOC_Os04g56160	60.0245	306.488	89.5017	41.5423	47.6477	51.5967	1.76282	8.54749	9.69495	0.0186146	0.113925
LOC_Os10g11310	0.413257	0.37823	0.312327	0.133704	0.0952289	0.11964	1.7674	-0.416251	32.5974	0.000851787	0.0510509
LOC_Os02g04650	46.5897	11.0076	13.4792	7.20351	6.51707	9.42101	1.76989	4.27393	8.31001	0.0254682	0.130499
LOC_Os05g10620	1.19117	3.73487	0.665072	0.446606	0.612319	0.671598	1.7701	0.978416	8.15767	0.0262198	0.131877
LOC_Os02g32520	12.5087	27.9372	6.44378	4.5077	5.24031	4.85476	1.7741	5.10975	13.6568	0.00873699	0.0873515
LOC_Os05g20020	0.958755	0.609722	0.749614	0.248441	0.417092	0.0792487	1.77621	-0.121964	10.6471	0.0146932	0.105031
LOC_Os12g17160	1.06036	2.37213	0.845097	0.3256	0.445402	0.553927	1.77643	0.90454	16.5087	0.00525808	0.0762088
LOC_Os08g26880	0.79496	2.96402	1.20116	0.361639	0.822159	0.358431	1.77809	0.787898	10.3183	0.015888	0.107535
LOC_Os08g15050	1.07384	0.718537	1.10128	0.242458	0.316592	0.353555	1.77829	-0.183089	27.8211	0.00132882	0.0554789
LOC_Os01g53880	14.198	40.7345	10.6731	5.38803	7.90607	6.97161	1.77873	5.32675	13.3383	0.00922749	0.0889673
LOC_Os05g06780	4.95287	7.41591	11.9151	1.77626	2.90146	2.88769	1.78027	1.99464	23.9446	0.002003	0.0608382
LOC_Os11g03300	209.9	389.896	178.836	82.8927	59.8317	97.9248	1.7814	8.24051	28.7502	0.00129334	0.0554789
LOC_Os04g38780	19.1575	8.9138	12.1627	3.94243	4.32118	4.54957	1.78329	2.57291	28.5126	0.00124126	0.0552534
LOC_Os04g14680	3.12131	1.60122	1.20725	0.814371	0.631014	0.445323	1.78567	0.625462	15.3101	0.00633091	0.0790825
LOC_Os01g06590	12.8317	38.8197	10.9941	5.31928	7.91511	6.01185	1.78844	5.30206	14.0946	0.00811706	0.0851997
LOC_Os01g25990	3.82002	7.58708	2.40588	1.07541	1.16171	1.99534	1.78859	3.33259	14.9025	0.00711674	0.0811634
LOC_Os02g07150	4.02189	15.923	3.97957	2.4171	2.24896	2.57978	1.79569	3.98021	10.9531	0.0143506	0.10418
LOC_Os03g59620	4.40809	14.2257	2.95451	2.1162	2.30241	2.15293	1.79637	4.07913	10.8028	0.0147872	0.105161
LOC_Os07g16970	2.22213	5.05541	1.9119	0.921853	0.925693	0.961083	1.79895	2.05765	24.0337	0.00198301	0.0608382
LOC_Os01g50700	120.882	47.8311	45.5545	16.1298	11.3521	39.3386	1.80101	6.75862	8.02349	0.0272858	0.1339
LOC_Os12g09300	3.77595	11.0763	5.65505	2.63323	1.59243	1.99732	1.80239	3.48516	21.351	0.00286338	0.0661811
LOC_Os07g29224	24.543	34.8049	19.7324	7.95882	6.06497	10.1623	1.80384	5.7497	42.0359	0.000426472	0.0445802
LOC_Os03g20550	3.1918	10.2996	3.83883	1.74916	1.72089	1.77415	1.80462	2.25019	17.6741	0.00451322	0.0738319
LOC_Os07g15959	81.4321	48.1906	43.6658	12.3252	7.5204	33.4106	1.80491	5.14375	8.7302	0.0230804	0.125583
LOC_Os01g50400	66.5943	151.037	51.9725	19.089	33.794	29.1006	1.80813	6.3373	18.7516	0.00405696	0.07254
LOC_Os07g33710	1.65944	5.06062	2.28404	0.94984	0.958861	0.814747	1.81043	1.90791	21.554	0.0026524	0.0640367
LOC_Os02g48710	5.92333	6.62269	2.95054	1.29548	1.23245	2.19607	1.81428	0.931297	19.2572	0.00355955	0.0697317
LOC_Os01g16920	5.30292	4.21601	1.72549	1.24023	0.816529	1.39629	1.81824	1.30237	14.8524	0.00681541	0.079872
LOC_Os11g26570	93.8255	50.0722	67.2853	18.9353	20.2525	26.0574	1.81949	6.06412	36.6299	0.000657181	0.0491236
LOC_Os10g39920	23.1384	21.557	23.5065	6.30204	4.81603	9.59733	1.82036	3.98485	40.9759	0.000440025	0.0445802
LOC_Os02g38840	5.64047	20.1058	7.09531	3.56215	2.61378	3.60481	1.82095	4.09127	14.978	0.00703171	0.0807989
LOC_Os02g15740	14.9346	4.98174	5.08654	1.81577	1.11139	4.76289	1.82313	2.82979	6.40417	0.0415752	0.165258
LOC_Os05g51590	12.7465	33.2005	7.57915	4.45668	6.68725	4.92766	1.82613	4.07375	12.6673	0.0103852	0.092737
LOC_Os11g31740	6.39344	2.13319	2.42008	0.889828	1.42274	1.11219	1.82624	1.7987	12.8798	0.00985621	0.091154
LOC_Os04g38720	1.39926	5.0782	1.27452	0.818412	0.686991	0.795613	1.82682	1.4014	11.2189	0.0134477	0.101827
LOC_Os06g23350	29.5187	14.2528	8.66447	3.97636	3.07837	9.00699	1.82714	3.73996	8.71827	0.0231441	0.125655
LOC_Os11g11770	2.03458	5.67734	3.36257	1.21825	0.926145	1.15638	1.82851	2.89498	28.0894	0.00129924	0.0554789
LOC_Os10g26940	2.01761	4.45217	0.691978	0.677096	0.852551	0.617094	1.83316	0.992688	8.90137	0.0220099	0.123181
LOC_Os02g32580	5.92843	16.8236	2.76618	1.76026	3.52832	2.32765	1.83388	2.61949	8.29207	0.0255772	0.130622
LOC_Os01g08250	0.227714	0.498432	0.156739	0.0635668	0.0869557	0.112005	1.8357	-0.00408868	14.0256	0.00782032	0.0835496
LOC_Os02g41460	3.27219	7.64142	10.0514	1.96247	2.45676	1.82831	1.842	2.48081	23.786	0.00204149	0.0609767
LOC_Os06g35770	1.2728	3.2059	0.869498	0.589354	0.55547	0.44101	1.84234	0.441086	14.0852	0.0077417	0.0832635
LOC_Os08g30540	20.439	20.5044	10.9366	2.67975	2.6545	10.0386	1.8428	2.72809	8.89113	0.0222442	0.123685
LOC_Os01g45090	55.9076	30.2011	36.9799	9.97954	7.7858	19.3043	1.84447	4.90692	17.4089	0.00488209	0.0753829
LOC_Os02g43360	9.31125	22.0769	9.29928	3.42912	4.14676	4.44001	1.84641	2.99345	27.4365	0.00141221	0.0554789
LOC_Os08g04560	0.564577	2.73125	0.407295	0.431747	0.20444	0.435863	1.84713	0.788573	5.85612	0.048623	0.180308
LOC_Os01g25700	0.549939	1.12601	0.350639	0.253302	0.105001	0.235986	1.84784	-0.208514	11.6844	0.011948	0.0970127
LOC_Os03g06520	5.41624	27.3133	8.23627	3.31425	5.79692	2.93425	1.84831	4.43874	9.52515	0.0193125	0.115609
LOC_Os05g49260	0.832572	3.08171	0.579294	0.417075	0.504649	0.394498	1.85123	0.634806	8.87057	0.0220404	0.12325
LOC_Os02g47650	31.0037	108.397	19.6154	14.0468	16.7594	15.5502	1.85619	4.1414	9.75261	0.0183852	0.113594
LOC_Os01g51860	9.35208	3.41925	5.50497	1.69266	1.4444	2.38303	1.85768	2.96215	17.5128	0.00475786	0.0748207
LOC_Os04g59520	2.67425	5.81385	1.69727	0.836674	0.896998	1.24252	1.85904	3.15625	17.0179	0.00516314	0.0762088
LOC_Os12g03040	177.724	293.179	154.817	65.3292	42.561	75.5989	1.85983	8.05964	35.102	0.000741488	0.049286
LOC_Os04g31790	7.8765	6.07975	10.2811	2.07036	2.14839	2.96904	1.86261	2.79318	45.0754	0.000332206	0.0425578
LOC_Os02g51550	3.97225	3.83186	1.21048	0.916805	0.892271	0.87189	1.86617	0.845668	15.9079	0.00576349	0.0778267
LOC_Os01g08860	99.1963	54.778	55.8166	18.5152	19.3925	24.6047	1.87392	5.31135	35.1099	0.000741082	0.049286
LOC_Os07g23640	52.7142	58.9523	34.7823	8.94866	19.1281	15.1134	1.87587	5.27896	33.4431	0.000850303	0.0510509
LOC_Os08g08120	6.28868	10.7443	13.6073	2.90463	3.72552	2.34193	1.87702	3.47847	43.1246	0.000378632	0.0433638
LOC_Os03g37640	4.08073	6.22054	2.77828	0.99449	1.15818	1.64615	1.87772	2.91498	30.0065	0.00107865	0.0535408
LOC_Os03g11290	18.8483	21.8829	12.4319	4.2921	4.04461	7.13558	1.8794	5.0656	34.1151	0.000803628	0.0501923
LOC_Os02g14890	0.834574	1.63168	1.50698	0.31144	0.398367	0.437926	1.88076	-0.478542	27.9812	0.00130785	0.0554789
LOC_Os06g51290	285.531	387.647	210.802	88.9219	79.6135	89.0291	1.88298	8.71592	71.5229	8.19E-05	0.0347241
LOC_Os03g16030	10.7916	4.45548	3.82165	1.43825	2.0524	2.20214	1.88403	2.0814	15.2339	0.00664156	0.0794269
LOC_Os03g25790	4.17948	3.07401	1.65548	0.721581	0.557636	1.32467	1.88453	2.03344	14.9491	0.00694919	0.0804024
LOC_Os07g25900	2.55673	1.58384	1.97738	0.607373	0.374686	0.80548	1.88766	2.33272	26.6797	0.00149177	0.0563177
LOC_Os02g10880	0.402477	1.74409	0.73033	0.245214	0.192114	0.375453	1.88839	-0.114945	10.7636	0.0143464	0.10418
LOC_Os04g47520	17.9468	66.3982	6.93969	7.86716	9.8365	8.29565	1.8888	5.64945	6.65781	0.03877	0.159242
LOC_Os08g43670	1.12466	4.05417	0.946846	0.432358	0.740981	0.57629	1.88935	0.80913	10.3424	0.0158971	0.107551
LOC_Os03g61900	20.2027	69.9045	32.4918	11.2048	12.8002	10.9866	1.89125	2.59705	21.11	0.00288937	0.0661811
LOC_Os01g64790	1.48802	2.94061	2.1357	0.494783	0.457466	0.91756	1.89208	1.24395	24.864	0.00180878	0.0596689
LOC_Os01g24070	1.30288	8.06241	1.26881	1.04887	0.950322	0.983239	1.89821	1.69127	6.68808	0.0384522	0.158462
LOC_Os07g43950	67.8363	21.8594	33.1211	9.1242	11.2784	15.8248	1.89875	4.91596	15.0211	0.00698371	0.0805294
LOC_Os05g25920	1.84799	4.85972	0.712662	0.711862	0.967463	0.444878	1.89926	0.194129	7.7495	0.0287271	0.137553
LOC_Os02g57260	43.3679	188.548	44.4001	25.4949	24.5407	27.6947	1.89958	6.92005	11.0979	0.0139455	0.103122
LOC_Os02g09490	4.49969	11.2254	2.59005	1.52305	2.01828	1.67902	1.90028	2.52438	14.0683	0.00815264	0.0852333
LOC_Os02g05980	0.564714	1.6887	0.376995	0.22346	0.261218	0.260682	1.9004	1.0309	12.1015	0.0111907	0.0950203
LOC_Os11g35310	23.8447	35.519	16.8235	6.42924	9.40985	6.15248	1.90199	2.25421	38.2976	0.000535992	0.0474104
LOC_Os01g16350	12.514	16.9526	9.68246	3.4426	2.62406	5.08496	1.90483	3.93323	35.3494	0.000702252	0.049286
LOC_Os03g26490	18.5947	6.38199	7.34607	2.34394	1.44287	5.59691	1.90601	2.71887	8.01923	0.0273141	0.133904
LOC_Os06g48300	48.1095	36.9296	21.0378	5.61486	3.97907	20.56	1.90745	4.98214	7.46699	0.0313359	0.143705
LOC_Os04g33110	13.4921	47.2839	18.6079	7.75968	7.55203	7.05155	1.90824	4.00402	19.7419	0.0035622	0.0697317
LOC_Os01g45624	2.56721	8.05583	1.29348	1.10745	0.732427	1.48645	1.90929	0.868689	7.91673	0.0278072	0.135096
LOC_Os08g02180	1.46551	1.72711	1.57838	0.574336	0.415937	0.369487	1.91424	0.16046	52.9132	0.000205695	0.0373528
LOC_Os07g38840	3.60219	15.7744	1.79696	1.70997	2.09564	2.06751	1.92001	4.14078	6.77383	0.0375702	0.156856
LOC_Os11g41780	0.515362	0.49504	0.150605	0.117223	0.111519	0.102562	1.92139	-0.326149	14.0069	0.00784518	0.0835954
LOC_Os08g36630	5.78751	12.7031	4.32027	2.73943	1.49411	2.15956	1.92153	2.64902	19.4443	0.00364073	0.0697317
LOC_Os02g49680	2.79928	3.07249	3.64007	0.779139	1.19553	0.742163	1.92311	1.55713	64.7338	0.000111361	0.0373528
LOC_Os03g16020	18.1237	5.05294	7.08064	2.57648	2.88366	3.31506	1.93142	1.67081	12.9286	0.00979645	0.0909276
LOC_Os09g39770	2.20901	8.56631	0.943164	1.02775	1.47894	0.749341	1.93241	1.86008	6.42236	0.0413653	0.16485
LOC_Os02g04120	1.95949	8.18399	2.45117	1.19384	1.18146	1.0995	1.93326	1.92532	13.3778	0.00905613	0.0884999
LOC_Os05g43390	3.11634	8.3225	2.42798	1.51649	1.25867	1.08084	1.93458	2.62959	17.9578	0.00445163	0.0736668
LOC_Os03g63370	6.39457	9.03237	5.70826	1.93062	2.55367	1.4913	1.93501	2.59138	61.8215	0.000128231	0.0373528
LOC_Os08g39560	10.5288	2.80805	4.03784	1.69428	1.51264	1.81013	1.94032	2.81677	13.0467	0.00970851	0.0908478
LOC_Os02g08490	39.5158	14.267	14.7395	5.98809	6.36871	7.35156	1.9415	5.66827	17.3647	0.00491285	0.0755981
LOC_Os11g05170	18.1084	4.35697	8.49606	2.50345	1.53313	4.75262	1.94668	2.37929	8.4659	0.0245459	0.128591
LOC_Os01g38660	2.61998	7.71675	2.35378	1.35681	0.915613	1.20021	1.94759	1.28139	16.1188	0.00559402	0.0773548
LOC_Os02g39360	23.6375	21.775	51.3457	7.75787	7.07664	11.9964	1.94841	4.70932	22.9209	0.00242305	0.0621583
LOC_Os01g04350	9.42648	33.9307	9.82383	4.7057	4.85204	4.96409	1.94962	3.43425	15.48	0.00649882	0.0793946
LOC_Os09g39760	1.4048	5.28549	0.570174	0.621311	0.910625	0.453002	1.95679	1.89085	6.52857	0.040167	0.162369
LOC_Os12g10740	0.396763	1.98879	0.275493	0.246127	0.223821	0.246748	1.95913	0.978395	7.11033	0.034357	0.149537
LOC_Os06g36070	1.38776	1.63399	2.24118	0.423644	0.362587	0.654102	1.96278	0.716293	34.4723	0.000726164	0.049286
LOC_Os01g17396	9.8551	3.13696	8.51383	1.67501	2.01358	2.35206	1.96443	3.02576	18.1546	0.00439928	0.0736604
LOC_Os06g47130	1.56953	2.21182	0.384638	0.264887	0.424671	0.45412	1.96813	1.17177	10.1031	0.0169125	0.109823
LOC_Os05g49730	20.7661	16.6895	7.72538	2.82462	3.21408	6.41005	1.96876	3.89541	15.8362	0.00615247	0.0788792
LOC_Os05g48810	39.9632	13.6723	13.0387	4.77351	6.02261	7.99701	1.96914	4.59784	13.6351	0.00876934	0.0874655
LOC_Os02g02730	0.953979	3.38131	0.730013	0.389166	0.290376	0.670666	1.97091	0.716311	9.00772	0.021483	0.121599
LOC_Os09g36520	4.10167	6.07659	1.51705	0.879882	0.937892	1.36325	1.97408	2.09917	15.2678	0.00662817	0.0794027
LOC_Os09g32960	1.36619	6.25226	1.26191	1.01868	0.535519	0.80181	1.98027	2.11017	8.93879	0.0220042	0.123181
LOC_Os01g36790	2.44315	7.40396	2.73822	1.19983	0.883476	1.27768	1.98098	2.58781	20.0025	0.00338684	0.0690701
LOC_Os03g15960	1023.33	319.09	627.603	148.013	111.456	282.627	1.98634	8.8219	12.5251	0.0106546	0.0939862
LOC_Os02g50240	14.4407	78.4072	14.1133	9.10164	8.76893	10.3165	1.98759	5.3475	8.73862	0.0230357	0.125476
LOC_Os02g45520	0.988376	0.68369	0.359269	0.113926	0.15301	0.286571	1.98988	0.491303	14.0718	0.00775924	0.0832635
LOC_Os05g06410	48.504	9.44042	24.4978	6.60697	6.51437	9.80642	1.98989	2.63348	10.5068	0.0156999	0.106978
LOC_Os04g53720	1.46472	6.1568	0.852096	0.574519	1.13293	0.548541	1.99375	2.79527	7.33754	0.0323902	0.145533
LOC_Os06g35540	2.33672	8.19148	1.66909	0.902553	1.32584	1.00765	1.99577	2.28468	11.4687	0.012975	0.100487
LOC_Os02g43330	222.776	127.051	155.753	44.2179	32.8407	60.3447	1.9979	7.2119	34.0197	0.000830561	0.0506922
LOC_Os06g24730	14.3757	46.1177	11.0505	5.99682	7.04896	5.85836	2.00286	5.82652	15.2225	0.00676525	0.0796969
LOC_Os05g04380	5.76871	23.7806	3.90474	3.34317	2.00967	3.3742	2.00383	3.65027	8.77063	0.0228665	0.125417
LOC_Os11g25454	2.10668	6.51453	1.35652	0.876547	0.858422	0.886747	2.00774	1.77914	12.9077	0.0098356	0.0910055
LOC_Os03g51960	2.23513	6.90419	1.19015	0.525928	1.37961	0.826831	2.00814	1.25068	8.65846	0.0234665	0.126314
LOC_Os12g12120	0.720475	1.23526	0.149795	0.224441	0.233257	0.105198	2.01021	0.604245	7.72214	0.0291828	0.138569
LOC_Os05g31020	37.1842	37.8286	19.806	7.2309	5.07778	12.8609	2.01137	5.45553	21.3254	0.00292324	0.0664382
LOC_Os07g26550	3.39546	8.21732	2.81892	1.22869	1.32607	1.24779	2.01224	1.32098	24.0223	0.00198557	0.0608382
LOC_Os07g35540	1.13532	5.09734	1.35025	0.705645	0.478906	0.779946	2.01306	1.91865	11.2779	0.0134629	0.101827
LOC_Os11g44960	1.76237	0.455073	0.239134	0.242458	0.199001	0.235704	2.01321	0.863038	6.87619	0.0365522	0.154397
LOC_Os06g48210	18.1529	11.2899	7.09821	2.18392	0.970396	6.49449	2.02086	4.11088	7.35435	0.0322507	0.145329
LOC_Os06g16420	0.499332	1.49888	0.729603	0.241351	0.301905	0.170795	2.0238	0.552839	21.8097	0.00257096	0.0637405
LOC_Os07g03120	12.4649	12.849	11.1118	2.44017	1.4956	5.57571	2.02563	3.25901	17.1216	0.0050866	0.0761739
LOC_Os02g21700	7.00194	14.8234	7.35348	2.50094	1.81038	3.26589	2.02689	3.1423	31.8122	0.000946246	0.0524976
LOC_Os11g39310	0.271265	0.321425	0.568643	0.173535	0.0539512	0.0738065	2.03584	-0.090453	15.3572	0.00628364	0.0790825
LOC_Os01g37710	1.95826	1.10635	1.35783	0.414241	0.24677	0.504188	2.03975	1.3605	27.6446	0.00135245	0.0554789
LOC_Os03g03690	6.72045	14.3007	2.91664	1.93712	2.42618	1.83752	2.0451	3.76801	15.2708	0.00671426	0.0795406
LOC_Os07g23660	40.4317	66.767	26.4393	7.72279	13.8927	12.994	2.048	5.00811	29.4141	0.00124205	0.0552534
LOC_Os03g10210	376.683	957.895	199.31	135.654	119.613	136.24	2.05391	8.70857	15.3091	0.00667414	0.0795406
LOC_Os04g35840	95.0499	172.366	51.5394	25.8281	25.8714	30.0781	2.05715	8.06147	25.642	0.00180051	0.0596442
LOC_Os02g01590	2.54926	4.46453	0.640506	0.752441	0.620908	0.592778	2.05983	2.1806	10.7278	0.0150117	0.105568
LOC_Os04g44910	0.324314	1.97631	0.507722	0.151487	0.30961	0.244911	2.06377	0.67914	8.82618	0.022397	0.124004
LOC_Os06g39912	32.2363	79.5361	25.3345	10.551	7.25108	16.4898	2.07164	4.92202	16.7442	0.00537255	0.076432
LOC_Os03g12820	2.00804	7.67566	0.994843	0.740666	0.870421	1.05305	2.07274	2.09846	8.46415	0.024556	0.128591
LOC_Os02g03700	8.39451	14.4282	6.94617	2.45887	2.41444	2.68916	2.07294	4.08997	60.6461	0.000135978	0.0373528
LOC_Os06g46284	0.194341	0.631617	0.354032	0.137349	0.0530085	0.103595	2.07329	-0.064681	15.6763	0.00597509	0.0782298
LOC_Os09g31478	8.22049	17.2275	6.28969	2.51058	2.17809	3.29811	2.0749	3.99642	28.0254	0.00141704	0.0554789
LOC_Os07g40630	0.277363	1.49815	0.302389	0.151769	0.19984	0.165984	2.0761	0.801424	9.35228	0.0198894	0.11713
LOC_Os02g07160	9.95643	39.3559	9.30229	4.47065	4.27479	5.82298	2.07672	4.61782	13.2246	0.00941129	0.089405
LOC_Os06g06170	0.822433	1.07946	0.724803	0.134905	0.42277	0.118032	2.08002	-0.39132	16.554	0.00522241	0.0762088
LOC_Os03g02530	1.59818	7.71772	0.600821	0.835919	0.878007	0.745434	2.08175	1.51612	6.01384	0.046442	0.175681
LOC_Os02g41630	26.4795	182.311	23.8923	20.1326	14.8309	22.092	2.08246	6.97556	6.87194	0.0365938	0.154536
LOC_Os11g38260	2.96635	1.14831	1.23778	0.370918	0.682017	0.347707	2.08343	0.660701	16.5075	0.00525907	0.0762088
LOC_Os01g61044	1.50796	4.59462	1.05656	0.50884	0.775162	0.510124	2.08429	1.91697	14.2955	0.00775343	0.0832635
LOC_Os07g43770	1.66666	7.3555	1.63318	0.978811	0.691215	0.955792	2.08758	1.76183	11.2937	0.0134217	0.101827
LOC_Os09g15670	32.9052	18.3658	19.1011	4.32177	4.83704	8.80858	2.08768	4.45634	26.1632	0.00170603	0.058622
LOC_Os12g05655	4.41096	3.3708	5.36231	0.895018	1.33564	1.12386	2.08806	1.59837	58.9925	0.000147939	0.0373528
LOC_Os11g10590	6.3437	24.2002	6.7823	2.5735	2.65877	3.96922	2.08875	1.08171	13.5505	0.00869508	0.087248
LOC_Os04g43560	5.02271	18.104	2.34222	1.92724	2.18616	2.19319	2.08886	2.85367	9.17497	0.0208641	0.119676
LOC_Os11g07911	45.7903	10.3347	15.03	4.52403	4.10699	9.78556	2.08914	3.46522	9.13165	0.0210672	0.120063
LOC_Os08g34500	3.71868	2.00111	1.65013	0.457086	0.527085	0.893755	2.0942	1.04366	20.7529	0.00293041	0.0664382
LOC_Os05g03130	3.28973	2.54872	1.82777	0.431696	0.241583	1.23934	2.09812	0.144906	11.3257	0.012815	0.0999847
LOC_Os09g02180	2192.95	510.114	764.82	208.409	130.423	541.638	2.10675	7.44522	7.37519	0.0320788	0.144914
LOC_Os02g48630	24.3455	107.902	17.707	12.2086	11.8683	12.4184	2.10868	5.73712	10.3821	0.0161065	0.107819
LOC_Os02g04170	1.02546	3.70773	1.45944	0.487323	0.713247	0.327979	2.10905	1.87842	17.1532	0.00497105	0.0758791
LOC_Os04g52110	149.398	33.8733	41.3862	16.9952	11.4937	28.8673	2.11244	5.73544	9.03619	0.0215243	0.121764
LOC_Os01g12320	0.711358	2.1728	0.524952	0.202254	0.389856	0.245775	2.11304	0.203351	13.0053	0.00934416	0.0890817
LOC_Os03g20949	1.71723	4.62619	0.425479	0.478127	0.662544	0.514608	2.11939	2.7235	7.92596	0.0279435	0.135404
LOC_Os03g19560	47.7534	33.9402	48.2088	8.90383	13.2122	10.4615	2.11959	6.37754	89.0078	4.14E-05	0.0256603
LOC_Os06g02490	5.32041	8.30672	9.58753	1.46822	2.12878	2.11664	2.12002	1.38957	56.0811	0.000172535	0.0373528
LOC_Os04g12950	1.20736	1.31462	1.65795	0.431419	0.327095	0.273963	2.12087	0.205988	57.2106	0.000162404	0.0373528
LOC_Os08g36970	1.15211	3.31536	0.983814	0.386065	0.353531	0.57576	2.12498	0.235508	16.0236	0.00566137	0.0774963
LOC_Os08g23870	2.84906	2.28163	2.00643	0.50279	0.187578	1.05394	2.12561	0.393026	13.1472	0.00911039	0.0887385
LOC_Os03g07480	2.38496	2.24496	1.56184	0.597482	0.366202	0.552314	2.13899	1.72204	52.2012	0.000214265	0.0373528
LOC_Os05g01140	0.603087	1.02086	0.171663	0.220462	0.133654	0.0803702	2.13917	-0.399995	9.7534	0.0177562	0.111953
LOC_Os08g05320	3.29635	12.0036	5.95901	1.67987	1.58591	1.82259	2.13928	4.12994	25.8984	0.00175319	0.0588879
LOC_Os01g58335	3.44981	6.82648	2.06211	0.882769	1.6467	0.482725	2.14332	0.347749	14.1858	0.00761127	0.0825126
LOC_Os05g23130	30.3614	177.418	14.6455	18.9832	21.0938	12.8514	2.14343	5.73186	6.17123	0.0443932	0.171798
LOC_Os03g20120	6.37113	2.76007	4.65269	0.983592	1.54121	0.914359	2.14441	2.09982	30.2078	0.00105619	0.0535408
LOC_Os04g37670	2.06719	5.64812	2.12404	0.84359	0.642344	0.862103	2.14692	2.39519	26.5691	0.00154291	0.0569598
LOC_Os02g19720	2.33874	1.11734	0.93198	0.207465	0.160754	0.698144	2.15178	1.08366	9.58713	0.0190538	0.115092
LOC_Os01g16310	0.385095	1.98885	0.396878	0.141583	0.323265	0.192006	2.15504	0.857802	8.96703	0.0218637	0.122652
LOC_Os05g06710	2.31129	10.2953	1.67665	0.937872	1.52098	0.921049	2.15863	2.44834	9.76177	0.0183491	0.113523
LOC_Os02g50350	38.7443	140.22	36.2024	16.6158	16.0431	18.0714	2.15892	6.41522	17.1502	0.00506571	0.0761739
LOC_Os11g13710	5.66557	8.05583	3.56687	0.906099	0.638526	2.53247	2.16301	1.94816	13.2723	0.00933353	0.0890649
LOC_Os05g44340	247.172	52.7056	81.1398	26.7734	23.199	44.1104	2.16371	8.09031	10.8649	0.0146049	0.104664
LOC_Os04g56470	1.07876	2.16137	0.635052	0.292772	0.234056	0.388806	2.16447	0.484159	19.6208	0.00339156	0.0690701
LOC_Os05g47870	6.71965	24.1618	4.80847	2.22738	2.51216	3.5945	2.16656	4.50736	12.5839	0.0105422	0.0935531
LOC_Os01g62610	203.288	252.033	273.982	55.2456	40.8352	77.2638	2.16685	7.67459	64.8778	0.000113105	0.0373528
LOC_Os05g11560	0.689391	5.80746	1.14035	0.465983	0.52154	0.776575	2.1672	1.33248	7.47004	0.0313116	0.143688
LOC_Os02g36590	3.88208	16.6586	2.45357	1.67344	2.43086	1.31098	2.16831	3.81759	9.5083	0.0193836	0.115791
LOC_Os03g51350	172.957	79.8518	78.1925	22.3034	23.297	34.8204	2.17141	6.09934	26.8309	0.00159422	0.0573621
LOC_Os02g33380	1.87561	2.325	1.82065	0.574296	0.550943	0.314043	2.17196	0.163981	53.4723	0.000199277	0.0373528
LOC_Os08g02996	3.26101	12.6914	2.59422	1.74272	1.1397	1.44254	2.17222	3.30765	12.7543	0.0102247	0.0925377
LOC_Os01g58890	10.3915	61.6253	12.4967	6.53418	7.3795	5.74285	2.17437	4.95267	10.5682	0.0155046	0.106503
LOC_Os03g16860	63.5154	83.0688	11.6228	10.0522	16.7283	11.1127	2.17803	6.24512	10.7653	0.0148991	0.105318
LOC_Os01g63980	0.38503	1.44919	0.78973	0.328417	0.151353	0.126768	2.18561	0.0325143	14.896	0.00676717	0.0796969
LOC_Os03g21400	8.52009	32.6485	11.1817	4.10296	4.02187	4.00333	2.18653	3.83023	20.8692	0.00309076	0.0671663
LOC_Os03g35640	7.21468	3.2009	2.2974	0.576047	0.28305	2.15122	2.18696	1.79337	6.75243	0.0377878	0.157315
LOC_Os06g50220	2.01585	6.46102	1.76512	0.724791	0.949282	0.708348	2.18858	2.28453	18.7017	0.00401997	0.0724365
LOC_Os02g49410	9.44664	4.36599	4.16713	0.881932	1.12168	2.27981	2.19169	1.77602	16.7171	0.00531477	0.0762088
LOC_Os05g48210	1.45034	3.85837	1.49151	0.598593	0.357312	0.611014	2.19232	0.35467	21.7059	0.00260362	0.063934
LOC_Os05g05180	0.536512	1.68011	0.410417	0.2615	0.182924	0.160871	2.19559	0.268417	14.7532	0.00692676	0.0803278
LOC_Os08g43550	1.83281	10.2852	1.46074	1.18812	0.76987	1.12843	2.19708	1.66267	8.25815	0.0257851	0.130918
LOC_Os04g33190	8.0208	14.8861	6.3152	1.82684	1.86625	3.05726	2.19937	4.13457	33.9841	0.000812835	0.0503717
LOC_Os09g09040	20.0599	12.9279	10.0252	1.91998	1.64326	6.48468	2.19959	2.52588	12.3308	0.0110378	0.0950203
LOC_Os04g39880	1.71848	16.5901	8.54887	2.14085	1.59739	2.34136	2.20253	3.33054	9.81031	0.0181594	0.113011
LOC_Os02g03020	8.97655	16.6065	8.91879	2.26407	1.63559	4.00682	2.20478	2.63033	27.8607	0.00138754	0.0554789
LOC_Os11g41600	71.9235	177.771	122.358	31.2128	19.2404	34.76	2.20552	6.42437	37.0802	0.000651859	0.0490936
LOC_Os01g57770	1.68657	7.7602	0.981708	0.937503	0.72364	0.707111	2.20787	1.24103	8.66202	0.0234472	0.126304
LOC_Os05g39690	37.9033	23.5052	10.4239	3.73563	3.23838	9.80523	2.20969	4.32081	11.7049	0.0124026	0.0983831
LOC_Os06g50410	0.993225	4.65966	0.368964	0.344618	0.514274	0.502527	2.21403	0.630099	6.48407	0.0406634	0.163023
LOC_Os02g36595	5.39484	23.3012	3.47151	2.24709	3.35667	1.73301	2.21512	3.70045	9.80806	0.0181681	0.11303
LOC_Os08g40690	6.61345	9.54675	5.38521	1.31367	1.42705	2.19732	2.21918	2.632	52.0436	0.000216224	0.0373528
LOC_Os11g25260	0.8383	4.13217	0.668121	0.352753	0.480175	0.437926	2.21945	1.11497	9.73353	0.0184607	0.113628
LOC_Os04g54210	198.077	463.946	156.249	58.1723	58.8808	69.0971	2.22156	5.59535	31.4506	0.00103319	0.0535408
LOC_Os01g64100	0.469135	4.63017	0.769789	0.400155	0.553244	0.360404	2.22408	0.863322	6.93042	0.0360275	0.152954
LOC_Os05g48230	10.5109	31.8101	8.3042	3.88564	3.52642	4.00847	2.22747	4.3241	20.3639	0.00329131	0.0686484
LOC_Os10g36200	13.9356	39.7767	8.17571	4.62257	4.25721	5.05552	2.23036	3.09402	16.3092	0.00572896	0.077647
LOC_Os10g25290	48.5463	141.342	16.7824	11.3197	22.723	12.8592	2.23051	5.36066	9.47785	0.0195129	0.116235
LOC_Os10g17489	9.34369	39.6099	9.54484	4.08606	5.88632	3.2299	2.23111	4.38469	14.0707	0.00814942	0.0852333
LOC_Os07g35690	2.08018	5.21485	2.26077	0.601217	0.443128	1.09053	2.23282	2.25634	20.8508	0.00304353	0.0669845
LOC_Os11g29960	5.06711	21.9563	5.21955	2.33997	2.50598	2.36845	2.23349	3.66634	15.0204	0.00698448	0.0805294
LOC_Os03g42464	4.26057	8.96397	3.57635	0.668806	0.698942	2.37059	2.23395	3.93229	12.7867	0.0101657	0.0925289
LOC_Os01g64670	8.6097	1.77784	2.39514	0.64419	1.02141	1.35034	2.23559	2.19502	10.1042	0.017064	0.109966
LOC_Os06g49770	1.57778	2.26835	0.628739	0.246728	0.326352	0.44155	2.23785	0.584385	19.1883	0.00359261	0.0697317
LOC_Os07g19444	5.15568	15.5057	2.49697	1.55651	1.93099	1.68179	2.24629	3.16526	13.2158	0.00942567	0.0894094
LOC_Os01g13210	31.1949	87.5786	22.7274	10.5811	8.76717	12.0617	2.24926	5.36719	20.6171	0.00318874	0.067871
LOC_Os06g24430	19.3978	12.6455	8.93697	1.63763	0.916436	6.63908	2.25114	2.44762	8.38191	0.0250372	0.129588
LOC_Os01g44250	18.5368	7.24584	6.92713	2.08853	1.43848	3.95332	2.25424	3.2106	14.8189	0.00721249	0.0815101
LOC_Os02g06410	4.43022	3.00723	1.80998	0.572187	0.480305	1.04296	2.25481	1.54805	22.5406	0.00238188	0.0621583
LOC_Os01g12580	5.06929	2.87071	2.00042	0.449239	0.282825	1.50465	2.25647	1.42223	9.88386	0.0178767	0.112228
LOC_Os07g42910	2.51899	8.4225	2.87455	1.05477	0.896326	1.08948	2.25927	1.37137	22.3272	0.00241578	0.0621583
LOC_Os05g30350	2.97901	8.11533	2.90228	0.97792	0.771542	1.32374	2.26217	2.66833	24.535	0.00198591	0.0608382
LOC_Os05g06210	4.33431	14.1234	2.76624	1.44415	2.58612	0.694939	2.26281	0.44322	10.0287	0.0171766	0.110299
LOC_Os06g03930	43.127	96.2788	46.4499	11.9836	10.3905	18.4884	2.26411	6.38148	36.1842	0.000698481	0.049286
LOC_Os10g01110	6.37611	9.77549	2.81864	1.26784	1.44836	1.5109	2.26693	2.99648	27.9912	0.00139153	0.0554789
LOC_Os11g08300	3.4968	17.7781	3.56216	1.8652	1.58919	1.93882	2.26868	3.40791	12.1355	0.0114416	0.0957046
LOC_Os10g33190	6.47697	4.2112	2.33701	0.531214	0.634185	1.7429	2.27246	1.47108	13.6285	0.00868995	0.0872404
LOC_Os06g37550	1.49107	5.77843	2.66511	0.411475	0.3768	1.35004	2.27436	-0.0136424	10.8628	0.0142048	0.103808
LOC_Os01g51870	7.61169	18.2282	6.5933	2.13227	2.46299	2.48147	2.28385	3.10851	35.0424	0.000740932	0.049286
LOC_Os02g32980	7.29457	26.4775	3.28666	2.50131	2.83452	2.66719	2.28715	3.09388	10.5726	0.0154908	0.106498
LOC_Os08g09830	1.33516	1.44431	1.01717	0.361751	0.284916	0.19049	2.28838	0.0976143	50.7695	0.000232952	0.0373528
LOC_Os02g34970	7.40731	27.3353	4.49745	3.0805	2.12848	3.21433	2.28875	3.16819	12.1085	0.011499	0.0960236
LOC_Os01g58194	23.8216	29.9009	12.8341	3.31515	2.67837	8.45184	2.28951	4.47829	17.6308	0.00473148	0.0748207
LOC_Os04g09390	4.91803	6.63031	5.98834	0.838981	0.660784	2.27691	2.29538	2.05496	21.1102	0.00293611	0.0664382
LOC_Os01g54030	14.0072	9.13021	4.01938	1.43792	1.45566	3.09219	2.29836	3.65096	16.6638	0.00543618	0.076665
LOC_Os05g42020	0.538231	2.47575	0.246129	0.210731	0.235855	0.24693	2.30053	0.661342	8.02063	0.0273048	0.133904
LOC_Os01g04370	9.41765	5.17689	2.27302	0.807433	1.11225	1.8114	2.30306	1.61895	14.4839	0.00756439	0.0823173
LOC_Os02g57700	1.16399	3.17619	1.50817	0.464855	0.250504	0.527223	2.30796	1.8892	25.9272	0.00164857	0.0583109
LOC_Os07g44430	12.0492	4.99701	4.93017	0.802931	0.744604	3.23655	2.31248	1.85251	9.85858	0.0179732	0.112452
LOC_Os08g38900	67.4215	317.136	53.1672	30.5244	33.8526	28.2688	2.31279	7.01191	12.1385	0.0114353	0.0957046
LOC_Os09g29600	0.358867	1.79583	0.507178	0.234915	0.103575	0.21799	2.31592	0.452219	11.8496	0.0118709	0.0970049
LOC_Os02g48860	1.52464	2.91029	0.540982	0.356291	0.378832	0.331212	2.31729	1.03961	16.6042	0.00530507	0.0762088
LOC_Os08g40680	13.4948	23.2325	10.0737	2.61313	1.93783	5.33003	2.32282	3.40977	23.0732	0.00238136	0.0621583
LOC_Os01g49720	1.61924	1.57428	0.53772	0.141657	0.396365	0.271118	2.32533	-0.315603	16.4622	0.00529512	0.0762088
LOC_Os08g28670	8.64067	8.94021	4.02279	0.963423	0.458272	3.13463	2.32842	2.72549	9.90634	0.0177915	0.112049
LOC_Os02g40900	247.331	58.9413	98.8302	25.9481	18.5675	43.7843	2.33577	6.7791	13.3546	0.00920149	0.0889168
LOC_Os09g29670	0.472239	0.769955	2.39937	0.22557	0.198364	0.334802	2.34714	0.733074	13.2592	0.0092178	0.0889168
LOC_Os09g31482	395.962	139.189	158.48	41.2139	32.0259	75.5356	2.35074	7.81421	17.2814	0.0049715	0.0758791
LOC_Os02g43290	2.037	9.60757	0.54446	0.678046	1.06718	0.764725	2.35272	2.03937	6.38084	0.0418466	0.166072
LOC_Os05g38270	48.9196	14.5963	27.7844	6.06335	7.58847	6.14397	2.35396	5.13954	25.8851	0.0017556	0.0588879
LOC_Os01g04380	6.85261	2.22712	1.21908	0.668004	0.88783	0.684909	2.35432	0.907319	11.8734	0.0118868	0.0970049
LOC_Os10g29390	2.69493	2.0192	0.610913	0.330349	0.523791	0.286021	2.35655	0.539552	16.217	0.00551992	0.0773021
LOC_Os09g28510	0.948326	6.40498	3.18857	0.758333	0.735579	0.663487	2.35726	0.597329	14.4663	0.00739373	0.0817419
LOC_Os12g06410	1.39906	2.78652	1.3938	0.348618	0.360168	0.439926	2.36742	0.61239	47.6036	0.000282449	0.0405547
LOC_Os01g62290	223.075	65.4659	78.0025	22.7177	21.3412	34.0175	2.37364	7.67789	17.9929	0.00449849	0.0738106
LOC_Os02g33330	6.45332	19.9173	6.42908	2.21045	1.79486	2.65449	2.37426	2.44124	24.2269	0.0020539	0.0609808
LOC_Os09g39730	22.4541	12.6622	8.9583	1.64514	1.76664	5.75024	2.37547	3.87805	13.7829	0.00855232	0.087028
LOC_Os06g50040	3.41268	8.47054	1.38679	0.919231	0.600149	1.17288	2.3758	1.3291	12.9912	0.00980393	0.0909276
LOC_Os09g09650	1.08034	0.879381	0.701925	0.120195	0.134525	0.295768	2.37586	0.000338252	27.7588	0.0013371	0.0554789
LOC_Os03g41110	0.957761	3.05656	2.17867	0.354006	0.42669	0.476507	2.37952	0.727306	31.7744	0.000915858	0.0522248
LOC_Os05g08910	3.02203	10.2183	5.67993	1.46157	1.24918	1.13346	2.37994	1.36145	32.2848	0.000875414	0.0515384
LOC_Os02g19770	2.81127	25.9262	3.03806	2.03213	2.63832	1.68907	2.38511	2.46299	7.27178	0.0329438	0.146544
LOC_Os05g39250	6.48557	1.44655	2.11754	0.511358	0.208118	1.37271	2.38934	0.714994	7.54738	0.0307039	0.142343
LOC_Os02g30320	1.62752	8.99406	0.793456	0.649806	1.09092	0.549152	2.39339	1.46275	7.37366	0.0320914	0.144936
LOC_Os01g24030	0.518637	1.14399	0.476943	0.18716	0.152345	0.0930409	2.39356	-0.100781	28.475	0.00124582	0.0552534
LOC_Os03g01350	3.05217	1.3451	13.0297	1.60999	0.741226	1.21132	2.39367	3.4725	8.18237	0.0262575	0.131877
LOC_Os03g08754	0.962047	3.2723	2.48065	0.349958	0.621289	0.382736	2.39899	1.00889	27.0067	0.00144255	0.0556454
LOC_Os03g03700	8.95835	22.7831	3.88706	2.10997	2.82341	2.22752	2.40437	4.2569	16.5444	0.00553255	0.0773021
LOC_Os08g01910	1.65577	4.57131	1.89698	0.31777	0.691554	0.617836	2.40573	0.741695	24.5537	0.00187148	0.0603135
LOC_Os04g47300	6.41001	25.9497	5.14178	2.88459	2.17344	2.37122	2.4085	3.81669	15.3153	0.00666764	0.0795406
LOC_Os03g37490	6.13536	26.7992	3.10467	2.48372	2.51952	2.13492	2.40942	3.93835	10.4817	0.0157807	0.107162
LOC_Os07g46380	0.38091	2.59318	0.55197	0.26583	0.18182	0.242273	2.41142	0.776059	10.6617	0.0152134	0.106001
LOC_Os10g24480	5.37106	2.49152	1.76465	0.682325	0.490934	0.799534	2.41356	0.569618	21.6004	0.00263739	0.0639509
LOC_Os03g27019	108.96	125.014	125.74	19.0278	25.9151	27.4627	2.41838	7.77378	191.968	3.54E-06	0.00588078
LOC_Os05g08850	1.48386	4.36943	1.28171	0.48473	0.467172	0.456501	2.4226	1.92407	25.9341	0.00166354	0.0583109
LOC_Os05g45510	0.827123	1.05953	0.467684	0.17161	0.0853644	0.208536	2.42559	-0.118945	26.5568	0.00151083	0.05652
LOC_Os01g68290	5.16393	5.49122	2.27546	1.01646	0.474019	1.08078	2.42848	0.755404	25.6133	0.00166825	0.0583109
LOC_Os04g08350	9.96142	186.34	35.9781	18.0463	12.9436	13.7454	2.42859	6.61633	6.69081	0.0384236	0.158442
LOC_Os05g40010	4.0226	9.62362	1.81291	0.803321	0.85338	1.36996	2.4304	2.0267	15.8738	0.00611732	0.0787166
LOC_Os08g37500	1.81004	9.22487	2.49271	0.953584	0.802998	0.874047	2.43059	2.39842	16.2542	0.00577624	0.077946
LOC_Os07g47700	1.71864	10.382	0.701889	0.892311	0.784691	0.796641	2.43369	2.30853	7.00819	0.0352925	0.15112
LOC_Os07g35340	3.03324	11.4621	3.30104	1.13895	1.02294	1.29176	2.43728	3.16467	21.4004	0.00289685	0.0662261
LOC_Os05g31670	5.91989	2.13968	0.975869	0.145308	0.65053	1.03296	2.44455	0.90353	7.40252	0.0318553	0.144427
LOC_Os03g19290	282.23	87.7426	99.1386	18.6618	9.91519	64.688	2.44674	6.7178	8.2555	0.0258014	0.130918
LOC_Os01g66610	1.69633	1.64958	0.641017	0.293124	0.223368	0.272832	2.44815	1.22998	33.4837	0.000789153	0.0497074
LOC_Os03g51920	5.55885	3.21281	2.94827	0.631063	0.629945	1.06323	2.45403	2.33748	39.2299	0.000499754	0.0461763
LOC_Os06g36080	18.1487	44.7375	17.2859	4.14375	3.882	7.35167	2.45621	5.79884	29.1922	0.00126803	0.0554789
LOC_Os01g31980	2.41896	9.48339	2.00327	0.933998	0.79827	0.910043	2.46772	2.53308	16.8707	0.00527444	0.0762088
LOC_Os11g43760	2.71757	10.1617	1.16641	0.861231	0.687044	1.10222	2.47145	2.43783	10.6455	0.0152633	0.106001
LOC_Os10g09240	7.6018	3.66205	2.35888	0.744073	0.654332	1.27877	2.4721	0.93103	19.8548	0.00334696	0.0690701
LOC_Os01g03680	33.1404	61.4533	16.1154	7.07574	5.02879	9.054	2.47334	4.48163	24.536	0.00202486	0.0608382
LOC_Os10g28350	13.0987	96.3019	10.5837	8.72522	5.98058	7.74429	2.47453	4.48238	8.415	0.0248421	0.129182
LOC_Os12g37530	3.22768	8.02387	2.88903	0.783994	0.965893	0.950477	2.4753	3.04842	38.4151	0.000570475	0.0474104
LOC_Os06g36330	0.701835	1.64028	0.313434	0.22707	0.0462078	0.225762	2.4754	-0.0821825	10.4484	0.0155897	0.106503
LOC_Os02g15930	61.7855	27.8451	22.2973	7.02752	5.78446	9.24707	2.47629	5.21863	27.8121	0.00144671	0.0556454
LOC_Os02g32469	10.9089	32.5509	21.8805	4.03914	3.57774	4.76976	2.47805	4.22238	45.3754	0.000355057	0.0425887
LOC_Os12g32190	0.781808	2.05486	0.814274	0.272804	0.18659	0.232054	2.4796	0.795705	32.9043	0.00082939	0.0506922
LOC_Os04g45710	2.53094	9.69978	1.73518	0.55711	0.701473	1.34551	2.48516	1.10127	11.6735	0.0124768	0.0988535
LOC_Os01g63230	2.90645	18.9838	1.91184	1.49425	1.46716	1.47078	2.48666	3.61061	8.72431	0.0231118	0.125617
LOC_Os04g28250	1.52097	8.0925	1.90629	0.66959	0.8431	0.640766	2.49086	0.968861	14.3765	0.00765051	0.0827134
LOC_Os01g56780	21.4544	12.7067	22.0607	2.93071	4.55817	3.43568	2.49208	5.38017	73.2346	8.09E-05	0.0347241
LOC_Os08g08500	2.06557	1.70262	2.08763	0.204274	0.114314	0.781921	2.49797	-0.227388	14.0714	0.0077598	0.0832635
LOC_Os08g41780	3.32671	12.7458	2.18253	1.02825	0.741406	1.60032	2.49812	2.70069	12.6788	0.0103637	0.0926314
LOC_Os10g35110	8.08976	82.1003	6.12092	6.17264	6.50596	5.02508	2.50221	5.34643	6.55031	0.0399274	0.161867
LOC_Os11g30060	0.162527	1.56165	1.13342	0.176438	0.0987369	0.248096	2.50244	0.692423	10.1553	0.0168822	0.109751
LOC_Os04g45810	97.8879	96.7068	74.3489	14.0949	13.2744	22.9972	2.51982	6.07695	79.7499	6.18E-05	0.030065
LOC_Os02g31080	0.766765	4.47228	1.16921	0.36038	0.478041	0.335744	2.52058	1.75442	14.905	0.00711393	0.0811634
LOC_Os12g04910	0.493985	0.217235	0.314557	0.0390945	0.0291704	0.123518	2.52585	-0.177963	15.171	0.00647327	0.0793178
LOC_Os07g07480	0.106473	1.51393	0.990012	0.12109	0.203291	0.148985	2.52923	-0.657237	9.05344	0.0209452	0.119808
LOC_Os04g01490	0.719904	6.64045	1.15855	0.488093	0.669641	0.387442	2.52982	1.91571	9.3338	0.0201407	0.117776
LOC_Os04g43070	0.700759	1.64486	0.814481	0.199241	0.159283	0.217902	2.53526	0.674802	45.13	0.000331015	0.0425578
LOC_Os03g55260	0.638507	1.65438	0.572498	0.199696	0.162549	0.158836	2.5389	0.191549	29.7921	0.00109806	0.0536065
LOC_Os07g10840	51.1358	95.339	24.4108	3.36181	4.67561	22.5061	2.54331	6.6131	8.54215	0.0241108	0.127523
LOC_Os01g03340	37.7051	165.966	47.8357	13.5461	9.73028	21.5747	2.54505	5.9228	16.7688	0.00535326	0.076432
LOC_Os10g22520	10.4074	57.5034	15.1667	4.18973	4.28414	6.32395	2.54872	4.99459	15.84	0.00614894	0.0788792
LOC_Os05g09020	13.503	47.3965	5.73264	4.49753	2.45122	4.96155	2.54942	3.57506	11.2813	0.0134539	0.101827
LOC_Os04g55850	2.40369	21.084	1.46873	1.50353	1.68278	1.25568	2.55083	2.65911	6.82485	0.0370582	0.155543
LOC_Os01g73040	1.15515	4.02738	0.838729	0.384102	0.467279	0.237435	2.55296	1.35033	16.6241	0.00538991	0.076432
LOC_Os02g55970	1.21465	6.13452	0.965426	0.577473	0.494247	0.414848	2.55412	2.35786	12.7015	0.0103217	0.0925377
LOC_Os02g36530	12.3006	63.2138	7.24473	2.17758	9.89652	2.81454	2.5641	2.12956	7.24472	0.0331752	0.146972
LOC_Os04g59540	2.10298	4.9426	1.44519	0.210116	0.078389	1.19153	2.56802	2.9443	6.5185	0.0402786	0.162597
LOC_Os05g36290	4.97074	15.1652	3.62042	1.30046	1.12653	1.77296	2.57228	3.22429	21.437	0.00288411	0.0661811
LOC_Os02g41670	1.17326	5.4095	0.270346	0.177003	0.685752	0.349935	2.57911	1.81446	6.07766	0.0455965	0.174132
LOC_Os05g07940	6.71533	9.75723	5.82734	1.0637	0.722816	2.15123	2.58424	4.22808	32.7508	0.000923427	0.0524976
LOC_Os06g48180	23.1727	97.3281	29.7388	7.90046	8.85841	9.53264	2.58654	5.18816	23.7828	0.00219898	0.0614256
LOC_Os07g42160	3.1286	17.4744	2.804	0.952356	1.7654	1.35619	2.59239	3.03084	12.0012	0.0117304	0.0967457
LOC_Os11g33120	8.8005	41.726	6.29351	3.0354	3.61055	3.21308	2.59752	5.47004	13.8072	0.00851728	0.087028
LOC_Os09g04960	0.286257	0.337999	0.140089	0.0214182	0.0383548	0.0749575	2.5988	-0.591678	20.6144	0.00298226	0.066789
LOC_Os04g01740	37.7462	4.75864	10.3846	3.58645	2.73199	3.46003	2.6002	4.84424	11.2333	0.0135805	0.102003
LOC_Os12g10870	0.725119	2.54388	0.513103	0.219654	0.174678	0.259193	2.60166	1.20512	17.2488	0.00492116	0.0756292
LOC_Os03g18120	58.5846	304.282	49.2554	22.15	26.1309	22.5969	2.609	7.41645	13.9756	0.0082798	0.086022
LOC_Os02g41650	19.5649	86.0365	13.3713	5.42487	7.48452	7.50399	2.61217	6.23921	14.3131	0.00782932	0.0835602
LOC_Os04g20749	3.43686	3.81452	2.9766	0.545057	0.263802	0.96666	2.61448	1.31642	31.188	0.000965372	0.052931
LOC_Os05g02010	2.53526	18.0876	2.55232	1.32026	1.24837	1.36923	2.6164	2.81121	10.7371	0.0149838	0.10541
LOC_Os04g32920	5.75793	23.7629	3.2893	1.85819	1.67911	2.06677	2.61787	4.43069	13.7874	0.00854573	0.087028
LOC_Os10g20450	0.719065	1.40722	0.855014	0.0989253	0.132864	0.281296	2.61787	0.121469	29.6864	0.00110905	0.0536851
LOC_Os01g65510	6.13859	15.5351	2.0338	0.580434	1.62409	1.87794	2.61808	2.78041	11.2265	0.0135985	0.10203
LOC_Os04g33920	5.11109	6.01065	4.40276	0.426124	0.403555	1.82829	2.62639	1.75776	16.8444	0.00529462	0.0762088
LOC_Os07g42370	152.019	593.175	94.781	50.1058	45.4124	47.4761	2.62751	8.4088	16.1503	0.00586687	0.0781649
LOC_Os05g28210	69.2574	30.402	41.4084	11.7241	3.74568	9.44547	2.62813	4.56144	24.6062	0.00200957	0.0608382
LOC_Os03g59120	0.65449	3.21372	0.443381	0.334954	0.324904	0.0732653	2.63336	0.44771	8.86446	0.02238	0.123969
LOC_Os03g51080	1.64565	12.1928	1.28142	0.935786	0.866777	0.741106	2.63352	2.68837	9.2254	0.0206308	0.119244
LOC_Os06g30970	25.4637	37.6116	12.2306	4.49921	4.14437	4.3763	2.63464	3.74037	45.6564	0.000348723	0.0425887
LOC_Os12g29220	2.17811	5.55172	1.47073	0.495426	0.53139	0.541828	2.63618	1.6488	28.8541	0.00122949	0.0552534
LOC_Os10g38489	2.15721	6.2432	1.23621	0.553634	0.309821	0.747956	2.64685	1.06068	16.0007	0.00591767	0.0782298
LOC_Os07g42510	37.4775	91.462	44.315	9.36943	5.39523	14.1329	2.65541	5.73686	31.544	0.00102475	0.0535408
LOC_Os02g35190	6.37236	48.7051	4.44254	2.78738	3.85414	3.20088	2.65738	5.12838	8.76048	0.02292	0.125425
LOC_Os05g47670	5.17815	47.0085	4.50678	3.34899	3.0964	2.8797	2.66168	3.99385	8.43705	0.0247132	0.128718
LOC_Os11g41770	1.39238	1.56205	0.407235	0.174334	0.280483	0.119164	2.66803	0.162096	20.6291	0.0029767	0.066789
LOC_Os03g59180	1.81828	7.67003	4.34749	0.496298	0.65962	1.11949	2.66967	1.63693	22.3981	0.00252604	0.0631615
LOC_Os09g39960	9.55503	30.5773	8.94168	2.59185	2.33075	3.19508	2.66997	4.50329	28.5792	0.00134362	0.0554789
LOC_Os05g38530	202.145	43.8676	58.2467	11.2904	11.5469	29.7971	2.67008	7.25845	12.3215	0.0110566	0.0950203
LOC_Os10g25010	23.63	140.071	21.8688	9.6342	7.7518	12.9026	2.67014	5.3507	12.3429	0.0110135	0.0950203
LOC_Os12g27830	6.46588	6.72547	3.54142	0.274511	0.251378	2.23801	2.67367	2.25501	8.67338	0.0233856	0.126185
LOC_Os03g05900	1.31013	3.34515	1.01049	0.342459	0.302596	0.295684	2.67378	1.14598	32.7995	0.000836951	0.0508576
LOC_Os01g62970	11.2201	17.0976	10.8326	2.22286	1.45841	2.82624	2.67897	3.65091	76.0055	6.78E-05	0.0314763
LOC_Os12g39310	1.66276	3.44095	0.209981	0.159806	0.50304	0.22939	2.67932	0.914033	8.06669	0.027001	0.133624
LOC_Os10g36180	110.464	44.8563	49.0882	4.39931	1.69704	28.0039	2.6802	6.11005	6.36415	0.0420422	0.166484
LOC_Os03g18130	148.046	768.759	130.964	51.8265	64.3487	54.8461	2.68461	9.14023	15.0848	0.0069137	0.0802375
LOC_Os04g20774	1.20091	1.14922	0.273463	0.0780447	0.294805	0.0746851	2.68678	-0.0282405	12.4137	0.0106146	0.0939766
LOC_Os05g02450	11.9013	36.3894	8.92956	3.04032	3.24619	3.11639	2.68679	4.95877	27.3229	0.00151792	0.05652
LOC_Os08g30510	17.2131	66.4637	26.2943	5.28558	3.17698	9.20619	2.69636	1.96298	19.4523	0.00369828	0.0701619
LOC_Os05g15770	10.7441	55.3902	6.60378	4.28741	2.6992	4.65967	2.70101	4.21509	11.3833	0.0131905	0.101267
LOC_Os06g14870	2.03205	1.7078	2.37921	0.178688	0.439982	0.390847	2.71246	0.302821	48.8362	0.00026169	0.0392693
LOC_Os11g30760	0.77561	3.17307	1.62673	0.278555	0.350736	0.266564	2.71348	0.180501	27.9789	0.00130815	0.0554789
LOC_Os01g14440	8.23688	40.9386	1.86897	2.10856	3.7778	2.29694	2.71528	4.38609	7.35607	0.0322365	0.145318
LOC_Os03g08900	1.40958	1.06894	0.64813	0.0554916	0.196674	0.262986	2.71808	0.292689	21.1333	0.00279392	0.0653705
LOC_Os05g46480	843.569	371.025	345.033	38.4999	30.583	185.254	2.72046	8.68658	10.5336	0.0156144	0.106504
LOC_Os12g38720	6.61608	18.1974	3.91841	0.888706	2.58612	1.16633	2.72742	2.16659	17.0874	0.00511162	0.0762088
LOC_Os10g37770	0.608447	1.5513	0.606161	0.143168	0.140207	0.156577	2.73073	0.136231	37.9702	0.000549524	0.0474104
LOC_Os03g09140	1.56615	9.30345	1.5776	0.415603	0.564829	0.92529	2.76232	1.52656	12.0032	0.0117261	0.0967457
LOC_Os09g26780	55.6905	208.717	15.9184	14.2725	11.7969	16.9745	2.76999	6.21527	10.7171	0.0150442	0.105579
LOC_Os05g46510	0.796365	6.02974	1.12064	0.365108	0.361122	0.48288	2.77162	1.67835	12.4852	0.010732	0.0943563
LOC_Os10g31330	51.9572	165.991	74.0455	14.7957	12.3887	17.5807	2.78039	6.169	43.0472	0.000425726	0.0445802
LOC_Os07g35790	0.887833	5.04103	0.631784	0.386373	0.233517	0.371853	2.78208	1.54121	11.4598	0.0129973	0.100542
LOC_Os05g04700	16.8799	27.2297	7.74445	1.26298	2.82712	3.93663	2.78365	1.52539	22.3858	0.00253075	0.0631615
LOC_Os02g56380	0.69504	1.18044	0.418342	0.123509	0.152058	0.0810463	2.78519	0.3961	38.9012	0.000512157	0.0468882
LOC_Os03g06930	6.87781	25.6422	5.57925	2.06532	1.73722	1.98854	2.79139	4.35954	22.798	0.00245738	0.0625566
LOC_Os01g54890	5.49662	6.6364	2.70916	0.690925	0.165707	1.40333	2.79606	1.0878	14.877	0.00714576	0.0813119
LOC_Os01g71310	0.449789	4.41127	0.689384	0.354143	0.214698	0.258208	2.79869	1.35996	10.1118	0.0170366	0.109966
LOC_Os11g10470	4.40108	18.4954	2.25073	1.50158	0.952347	1.31378	2.80363	1.78463	13.1706	0.0095002	0.0898176
LOC_Os02g52560	4.39145	21.8524	1.77237	1.198	1.37659	1.55478	2.826	3.57057	10.6208	0.01534	0.10612
LOC_Os01g62810	56.28	21.0551	34.1125	4.81989	6.17636	6.23052	2.83256	5.67327	47.7943	0.000314402	0.042113
LOC_Os08g38700	2.78658	12.319	1.30714	0.660831	0.775406	0.955861	2.84335	2.3893	12.5303	0.0106446	0.0939766
LOC_Os01g51540	2.24425	11.1654	1.02535	0.731568	0.791496	0.58673	2.84483	2.00986	11.2868	0.0134397	0.101827
LOC_Os10g22050	410.019	1503.98	483.825	125.197	64.0491	158.731	2.84732	7.48272	23.0547	0.00238636	0.0621583
LOC_Os06g05930	3.7748	25.0191	10.4395	1.75156	2.19102	1.71841	2.86389	2.36891	20.9996	0.00304165	0.0669845
LOC_Os10g38740	0.226295	2.62181	0.926829	0.321703	0.0960155	0.117278	2.86412	0.281527	10.0139	0.0173911	0.110959
LOC_Os02g33670	3.60974	20.2726	3.65326	1.35622	1.34014	1.25608	2.86732	2.92908	16.4245	0.00563157	0.0773548
LOC_Os03g18560	2.43251	9.39925	1.51974	0.597837	0.826552	0.499988	2.8743	1.37885	16.9243	0.00523354	0.0762088
LOC_Os03g52390	0.369585	6.15042	2.49556	0.560432	0.235219	0.459692	2.88437	-0.157233	9.72624	0.0183274	0.11349
LOC_Os06g39240	16.329	4.58801	3.36069	0.959119	1.44685	1.23138	2.89629	2.06387	17.858	0.00458349	0.0743114
LOC_Os04g33880	3.105	20.4301	1.98503	0.963074	1.26811	1.33208	2.89978	2.59976	10.8032	0.0147861	0.105161
LOC_Os11g02300	0.693982	2.84204	0.392297	0.169601	0.0967721	0.276411	2.90994	2.00401	12.9025	0.00995871	0.0916771
LOC_Os08g43270	3.90887	23.5761	2.06163	1.52542	1.39022	1.1678	2.92062	3.1852	10.9896	0.014247	0.103888
LOC_Os07g37730	3.13028	8.75542	1.51823	0.421582	0.530825	0.902923	2.92408	2.3791	18.5459	0.00417082	0.0727556
LOC_Os06g45570	2.15347	10.8941	2.01403	0.674755	0.88107	0.532966	2.92414	1.44861	16.7596	0.00536051	0.076432
LOC_Os10g35050	75.8429	57.7165	48.3743	4.87594	3.17284	17.424	2.92676	5.4833	18.0577	0.00445836	0.0736668
LOC_Os11g02305	1.5804	7.05052	0.924859	0.367643	0.253216	0.680438	2.92904	1.78127	12.3823	0.0109345	0.0950203
LOC_Os12g04890	3.51182	3.88651	1.75793	0.442678	0.412881	0.435726	2.93261	1.11752	68.4103	9.40E-05	0.0347241
LOC_Os02g45780	9.53341	22.408	1.90598	0.719126	3.25041	0.816729	2.93418	3.06078	9.15038	0.0209791	0.119869
LOC_Os09g11480	0.0791407	5.3264	1.23521	0.236265	0.30221	0.356829	2.93559	0.992617	6.15242	0.0446317	0.172261
LOC_Os04g55650	52.3537	409.653	31.8307	21.8802	24.3683	20.91	2.93842	7.62966	9.80015	0.0181988	0.113102
LOC_Os05g10840	0.53726	1.33687	0.544799	0.130932	0.128225	0.0715978	2.95256	0.0467127	39.5605	0.000487668	0.0454808
LOC_Os01g32670	3.09178	12.1596	1.1141	0.729432	0.816399	0.67502	2.95343	0.993963	12.5891	0.0105321	0.0935531
LOC_Os11g06020	1.55439	12.8813	0.822167	0.512566	0.696061	0.829648	2.95626	2.89607	8.46197	0.0245686	0.128591
LOC_Os06g44170	2.89124	15.9171	2.72805	1.09079	0.796198	0.998449	2.96207	2.60864	16.4466	0.00561309	0.0773548
LOC_Os06g04889	4.44521	21.7786	4.23596	0.865475	1.10704	2.07336	2.96816	2.31546	15.599	0.00638033	0.0790825
LOC_Os08g31850	3.54022	8.42753	1.77672	0.544905	0.38117	0.918743	2.96897	2.0468	21.676	0.0028025	0.065418
LOC_Os02g42440	2.79131	12.0469	2.58453	0.784294	0.470251	1.05687	2.97221	2.07067	18.3721	0.00427037	0.0731235
LOC_Os04g47310	229.919	1333.44	323.229	81.5341	56.1437	111.405	2.9752	8.35417	18.0838	0.00444238	0.0736668
LOC_Os02g50700	121.454	270.508	53.0679	15.882	14.0296	28.8341	2.99653	5.5772	22.9295	0.00242065	0.0621583
LOC_Os07g03015	1.4927	3.3016	1.19235	0.206468	0.205408	0.376343	3.00214	0.845337	37.9421	0.000550709	0.0474104
LOC_Os03g48180	11.02	64.6792	3.67147	2.8981	3.91294	3.52171	3.00478	5.10382	9.56043	0.0191647	0.115346
LOC_Os08g06110	397.658	321.902	522.4	46.0057	50.7074	69.0187	3.01387	9.54106	120.385	1.59E-05	0.01443
LOC_Os01g05810	6.32215	35.9418	4.7488	2.11138	2.03579	1.93468	3.01627	4.45439	15.1386	0.00685515	0.0800089
LOC_Os01g42380	1.73111	12.5702	0.627892	0.587764	0.866424	0.478191	3.01787	3.78709	8.34622	0.0252499	0.130116
LOC_Os07g46852	6.35143	31.866	4.02909	0.845044	0.919883	3.58283	3.02173	3.60576	9.62329	0.018905	0.114718
LOC_Os10g30560	1.36558	0.713487	0.824839	0.0917157	0.0615904	0.230704	3.02359	0.16808	27.2784	0.00140324	0.0554789
LOC_Os09g28580	11.1672	60.8506	3.78114	3.17508	3.79751	2.79159	3.02542	3.02025	10.2043	0.0167105	0.109239
LOC_Os08g32960	2.14225	8.30742	1.62491	0.436052	0.836642	0.29522	3.03453	1.9693	17.9891	0.00450083	0.0738106
LOC_Os04g48200	1.56737	6.04915	0.267683	0.286481	0.320637	0.396863	3.03971	1.47816	9.29308	0.020323	0.118304
LOC_Os05g25640	2.95403	18.4302	1.23088	0.680218	1.16878	1.01635	3.04359	2.97124	9.90124	0.0178108	0.1121
LOC_Os08g02700	0.792194	5.15925	0.672296	0.250264	0.196071	0.383186	3.04673	0.838072	12.1168	0.0114812	0.0959151
LOC_Os08g38020	20.8303	18.9889	28.1831	2.59598	2.3101	3.9096	3.04963	4.45394	112.287	1.99E-05	0.0165142
LOC_Os02g53030	1.40787	5.95571	0.251208	0.358466	0.200602	0.39204	3.0557	0.532949	8.5304	0.0241772	0.127789
LOC_Os07g48450	1.25634	7.42574	0.791466	0.551566	0.299844	0.327466	3.06683	2.00342	12.2557	0.0111909	0.0950203
LOC_Os10g20470	8.72313	18.8196	6.3743	1.0529	0.667781	2.48536	3.07923	3.70553	24.1281	0.00211681	0.0614132
LOC_Os03g04080	148.126	28.2669	92.9978	13.0192	5.20406	16.7124	3.07962	5.23293	17.5808	0.00476487	0.0748207
LOC_Os03g07200	6.21381	62.999	7.46747	3.32171	3.20495	2.8812	3.08411	4.59728	11.445	0.0130343	0.100595
LOC_Os05g42210	13.0152	53.1675	15.8535	2.67104	2.55832	4.81017	3.09167	5.40984	26.3171	0.00167937	0.0583109
LOC_Os08g14880	43.2618	63.2796	55.9202	8.07537	5.22384	7.07281	3.09377	7.01581	210.614	2.62E-06	0.00474522
LOC_Os04g08400	0.368098	0.34321	0.336656	0.0617655	0.0345647	0.0337752	3.09545	-0.470777	76.1624	6.74E-05	0.0314763
LOC_Os09g35790	7.31018	3.338	2.78875	0.456243	0.52766	0.73183	3.10171	2.6245	41.9226	0.00044674	0.0445802
LOC_Os11g11950	2.07001	3.50337	4.00941	0.401628	0.390143	0.381231	3.12525	2.10017	142.392	9.29E-06	0.0103547
LOC_Os03g43810	4.96572	14.5565	2.42503	1.05593	0.796735	0.791511	3.13348	2.63051	23.8138	0.00219143	0.0614256
LOC_Os01g52830	2.59444	1.35129	1.07932	0.14591	0	0.465429	3.13575	0.53686	9.39318	0.0198788	0.11713
LOC_Os07g32010	0.666996	3.13122	0.87544	0.243825	0.121287	0.187651	3.13792	0.803024	22.6106	0.00245404	0.0625566
LOC_Os03g17790	32.3566	23.6923	11.4191	1.2221	1.02585	5.94027	3.13821	2.77793	14.9511	0.00706182	0.0809534
LOC_Os02g39850	0.897112	7.91604	0.595827	0.302303	0.507518	0.299622	3.14736	1.71961	9.60762	0.0189693	0.115003
LOC_Os06g37750	0.437524	0.152799	0.458821	0.0130945	0.0952617	0.0214813	3.15036	-0.796754	16.1841	0.00552365	0.0773021
LOC_Os05g46020	5.8995	14.6532	2.35093	0.789843	1.15492	0.780225	3.16291	2.59143	24.1116	0.00212066	0.0614227
LOC_Os10g02360	0.648058	2.23229	0.527411	0.140139	0.13942	0.119206	3.16749	0.568735	27.8476	0.001327	0.0554789
LOC_Os03g31430	1.02379	6.28143	2.64512	0.470213	0.257767	0.409304	3.18852	1.78412	23.8877	0.00217358	0.0614256
LOC_Os04g33990	3.66836	41.0327	3.41094	1.92553	1.58041	1.86019	3.21433	3.28884	10.0273	0.0173419	0.110756
LOC_Os01g08380	0.661739	2.93478	0.094179	0.0806343	0.248182	0.0881866	3.22729	0.306052	7.79736	0.0288431	0.137781
LOC_Os03g64260	2.02287	3.36633	1.47786	0.230058	0.38623	0.167737	3.23124	0.295766	54.5203	0.000187928	0.0373528
LOC_Os01g73940	2.98124	54.3332	12.2337	3.11807	2.37172	2.15201	3.24002	2.90401	11.5073	0.0128791	0.100231
LOC_Os01g70130	1.43777	11.838	0.899918	0.539345	0.531785	0.484528	3.24535	2.85014	11.0097	0.0141903	0.10374
LOC_Os04g43200	15.0533	39.128	5.37779	1.68488	1.43058	3.46298	3.24635	3.7674	18.1737	0.00438779	0.0736604
LOC_Os09g28354	0.873128	7.75638	0.44735	0.319177	0.285785	0.372343	3.26358	1.48727	9.3219	0.0201937	0.11781
LOC_Os03g21030	23.0144	105.173	16.4602	4.55114	6.61314	4.68902	3.26514	5.6009	20.8663	0.00309186	0.0671663
LOC_Os06g10650	4.37275	21.3382	3.00027	1.0159	1.02332	1.0793	3.2687	2.70124	18.7536	0.00405588	0.07254
LOC_Os02g53160	2.57589	7.14099	1.50099	0.414555	0.394384	0.408044	3.28048	0.862553	30.37	0.00106621	0.0535408
LOC_Os05g11950	21.816	72.2139	17.7605	3.81444	3.04615	5.18644	3.28297	5.15876	31.953	0.000988856	0.0535408
LOC_Os09g29310	1.11653	3.69204	0.543231	0.243626	0.247884	0.0847777	3.29471	0.696309	17.5811	0.00476465	0.0748207
LOC_Os02g36490	7.98062	12.1104	14.4982	1.00106	1.10974	1.63701	3.29768	3.60092	122.002	1.52E-05	0.01443
LOC_Os03g07170	136.309	36.9008	34.7718	3.85134	1.54087	17.3184	3.31155	6.95748	9.53069	0.0192892	0.115609
LOC_Os07g43260	1.5889	3.03922	0.565333	0.0484027	0.270868	0.238213	3.31262	-0.427452	17.7627	0.00437569	0.073587
LOC_Os01g45250	1.17876	8.02954	0.436961	0.163676	0.628083	0.230151	3.31529	1.43866	8.62448	0.0236524	0.126672
LOC_Os03g07180	528.683	147.798	145.561	15.1949	5.89014	67.3526	3.33111	8.392	9.75147	0.0183897	0.113594
LOC_Os08g31140	0.60808	10.9339	1.06014	0.389003	0.471664	0.425437	3.34013	1.3426	9.18351	0.0208243	0.119676
LOC_Os06g06250	3.00735	40.0819	1.65571	1.59117	1.7485	1.24451	3.34169	3.90126	7.9566	0.0277347	0.134934
LOC_Os09g29660	0.552829	2.81077	0.692613	0.100024	0.127943	0.179717	3.37491	0.910652	23.1148	0.00232623	0.0621583
LOC_Os03g22680	1.79615	15.6074	1.90538	0.595798	0.650955	0.682629	3.3777	2.14555	13.8871	0.00840349	0.0865149
LOC_Os11g11810	8.83368	10.053	9.64902	0.813677	1.24523	0.908047	3.3794	4.52281	364.246	4.34E-07	0.00202662
LOC_Os05g48010	3.14255	25.119	2.64156	1.14479	0.843768	1.06879	3.39082	2.8419	13.5779	0.00885523	0.0877696
LOC_Os01g72600	1.52644	5.51076	0.550044	0.166213	0.31005	0.272671	3.41425	0.861476	16.0466	0.00595915	0.0782298
LOC_Os01g24490	1.13827	6.88328	0.762514	0.334795	0.243562	0.274614	3.42191	1.77517	15.4546	0.0065245	0.0794027
LOC_Os05g45350	27.1601	110.492	13.6604	4.99506	4.53122	5.27841	3.42266	5.71341	20.7396	0.00314064	0.0677632
LOC_Os01g70110	34.867	140.416	21.5616	6.45009	3.87627	8.75695	3.42573	5.33222	20.425	0.00326615	0.0685445
LOC_Os01g52790	3.24281	15.584	1.89922	0.737601	0.600394	0.678348	3.42675	3.00732	18.688	0.00409171	0.0725888
LOC_Os12g26290	3.25618	67.5342	2.10821	1.89009	3.19017	1.89431	3.43908	5.2562	6.75327	0.0377792	0.157312
LOC_Os10g36000	1.52579	19.1844	0.745688	0.810333	0.357281	0.859373	3.44	2.49088	7.69517	0.0295853	0.139326
LOC_Os08g43334	7.22088	1.99499	1.10256	0.247604	0.225164	0.57544	3.44043	2.20677	16.1647	0.00585417	0.0781
LOC_Os04g32620	0.856639	6.3237	1.05611	0.228338	0.173782	0.379582	3.44403	2.54643	16.0712	0.00593711	0.0782298
LOC_Os02g49860	1.49815	9.8522	0.820886	0.2396	0.286044	0.628899	3.4441	1.31587	11.4244	0.0130861	0.100865
LOC_Os07g09420	0.416819	2.18411	0.669019	0.138263	0.154747	0.0216018	3.44553	0.144543	17.6244	0.00466309	0.0746318
LOC_Os05g47770	1.06084	4.13875	0.812294	0.261736	0.108807	0.204465	3.44574	1.40246	22.8825	0.00243372	0.0623519
LOC_Os08g29570	5.23084	24.9373	6.27781	1.64379	0.905286	0.934546	3.45813	4.17956	27.5079	0.00149047	0.0563177
LOC_Os11g03420	6.55208	23.9225	2.93183	1.04196	1.11318	1.03595	3.4614	2.20557	20.9438	0.00306253	0.0669845
LOC_Os06g13190	13.1422	75.7893	4.06868	2.41167	4.44869	2.00258	3.46727	3.74823	11.1452	0.0138166	0.102777
LOC_Os10g31780	0.367914	2.14236	1.67557	0.044831	0.200704	0.14709	3.48434	-0.648074	20.2975	0.00310546	0.0672259
LOC_Os03g25530	2.04223	12.9981	0.755694	0.14931	1.16978	0.163295	3.50463	1.05134	7.75947	0.0291153	0.138459
LOC_Os08g37670	9.24015	66.3356	4.6349	2.20462	2.91984	2.17	3.52234	3.80795	12.7648	0.0102056	0.0925377
LOC_Os02g13510	0.0610664	1.19632	0.983532	0.0781312	0.0777302	0.0474717	3.52382	0.75911	13.3824	0.00915741	0.0889168
LOC_Os02g36880	0.782908	8.03985	0.623973	0.255987	0.249137	0.340825	3.52657	1.45604	11.1414	0.0138268	0.102777
LOC_Os01g62430	4.10494	14.3643	2.26229	0.446983	0.667034	0.774009	3.52813	1.86273	23.8998	0.00217067	0.0614256
LOC_Os06g50659	5.11131	44.4044	1.04838	1.56439	2.15275	0.869478	3.52898	2.66063	7.7834	0.0289429	0.137994
LOC_Os03g08320	145.307	550.459	18.2503	11.852	36.7467	16.6822	3.53708	7.43853	9.70228	0.0185853	0.11385
LOC_Os04g56110	3.62623	15.2145	3.27726	0.522032	0.32135	1.12758	3.53949	3.4561	20.5483	0.0032162	0.0681411
LOC_Os06g50950	1.18787	17.3156	0.710044	0.686731	0.705606	0.32012	3.54495	2.4468	8.09532	0.0268145	0.133138
LOC_Os08g42400	11.0795	50.1737	10.7395	2.13017	1.95534	2.36879	3.54687	5.50616	30.246	0.00115061	0.0546757
LOC_Os04g43170	0.835587	0.82376	0.366277	0.0570181	0.0957242	0.0311792	3.54759	-1.00103	39.6135	0.000485768	0.0454808
LOC_Os06g51260	165.631	54.0929	119.506	9.90362	9.29094	11.9682	3.57949	7.19483	59.898	0.00016166	0.0373528
LOC_Os02g07690	1.47798	7.27848	1.90339	0.276732	0.240897	0.403534	3.58966	1.17722	27.5986	0.00144616	0.0556454
LOC_Os05g35290	1.33104	4.47056	0.294675	0.140164	0.203937	0.18395	3.60347	1.50481	15.1082	0.00688814	0.0801378
LOC_Os04g45130	22.5235	44.8625	8.81137	2.81148	1.20623	2.61358	3.60444	3.41166	30.7047	0.00110393	0.0536065
LOC_Os10g31320	72.0285	382.971	69.4124	12.8445	14.8424	17.3004	3.6061	6.47106	25.1421	0.00189766	0.0603135
LOC_Os11g43790	26.8391	18.1906	5.0184	1.29582	0.356217	2.75978	3.60862	2.88869	16.0965	0.00591449	0.0782298
LOC_Os01g58310	5.54178	18.3862	2.00762	0.787823	1.28255	0.156657	3.62305	0.262446	14.1489	0.00804437	0.0848156
LOC_Os08g33710	1.48372	21.2624	0.898481	0.73204	0.749884	0.502073	3.62758	2.5988	8.82732	0.0225709	0.124554
LOC_Os07g10420	11.4355	100.994	7.21725	3.37051	3.25795	3.32316	3.64265	4.89529	12.9101	0.00994535	0.091606
LOC_Os03g36260	2.22758	3.10979	0.766636	0.27637	0.0773301	0.151128	3.64517	-0.717368	27.7887	0.00133312	0.0554789
LOC_Os04g30490	1.41634	4.26204	2.72733	0.243239	0.25409	0.212817	3.64646	1.75772	84.6851	4.84E-05	0.0264749
LOC_Os03g46100	41.6856	3.40524	4.27779	1.85123	0.875217	1.71918	3.64703	4.42369	10.724	0.0150232	0.105579
LOC_Os10g41838	1.14194	1.25228	0.200762	0.124142	0.0748153	0.0208875	3.64762	-0.1154	18.3978	0.00415362	0.0727556
LOC_Os06g51060	0.396054	7.30645	2.57985	0.181903	0.174506	0.48314	3.65273	1.34922	12.6431	0.0104305	0.0929061
LOC_Os01g68269	0.0273586	1.43933	2.99814	0.210023	0.130591	0.0255215	3.66725	0.331048	7.55188	0.030669	0.142281
LOC_Os03g06180	0.895828	0.783859	0.583533	0.0440832	0.0657854	0.0803535	3.67315	0.0605669	97.4904	3.11E-05	0.0213511
LOC_Os01g21630	1.27112	13.0116	0.659555	0.421642	0.446631	0.34585	3.67626	2.65747	10.6514	0.015245	0.106001
LOC_Os12g36880	7.20646	69.7021	3.42273	1.92983	1.95992	2.57959	3.68215	3.83269	10.7484	0.0149497	0.105318
LOC_Os02g54140	237.179	36.9478	47.4343	4.37976	2.18359	20.5098	3.70125	5.79019	10.081	0.017147	0.110292
LOC_Os01g19940	2.13608	5.85831	0.991716	0.212272	0.316774	0.193461	3.7175	0.737475	28.8812	0.00127036	0.0554789
LOC_Os02g04780	28.9417	12.7636	10.2006	0.555314	0.28251	3.3955	3.72002	3.78953	13.5289	0.00892974	0.0878796
LOC_Os03g15220	1.58421	20.6198	0.647492	0.675639	0.542908	0.5684	3.72138	2.06598	8.62056	0.023674	0.126672
LOC_Os02g11859	33.3099	62.6452	7.32191	2.75528	3.90423	1.7693	3.72248	3.73342	23.6822	0.00222368	0.0614853
LOC_Os02g53750	0.463281	3.29995	0.0593409	0.124194	0.113728	0.0617391	3.72839	1.123	8.28868	0.0255979	0.130653
LOC_Os03g43440	0.508225	2.13351	0.795639	0.0412855	0.0924156	0.135457	3.73774	0.135379	30.1319	0.00106368	0.0535408
LOC_Os02g02320	5.2629	57.4049	1.51958	1.78768	1.93412	1.27083	3.74197	4.34834	8.78533	0.0227894	0.125194
LOC_Os01g70120	1.22414	7.89068	0.693212	0.241802	0.332138	0.192327	3.74244	1.51773	15.158	0.00683425	0.0799221
LOC_Os06g02040	32.2193	12.8413	14.1038	0.936882	1.04858	2.81774	3.74524	2.93368	34.078	0.000826592	0.0506922
LOC_Os01g03740	0.969355	9.87332	0.829606	0.321851	0.347803	0.224549	3.76485	2.73576	13.2643	0.00934648	0.0890817
LOC_Os08g43120	0.586532	9.62327	0.389553	0.287668	0.18198	0.328289	3.76821	3.00107	8.75609	0.0229431	0.125425
LOC_Os04g28420	81.5891	7.85677	10.2334	2.97085	2.15151	3.05798	3.78198	5.43096	13.7756	0.00856281	0.087028
LOC_Os07g48550	46.6179	189.161	16.3538	5.85876	5.01857	7.84167	3.81439	6.24532	19.1024	0.00387199	0.0712927
LOC_Os04g35490	7.18138	2.73701	2.06519	0.202077	0.0565424	0.663011	3.81446	1.67752	16.8343	0.00530243	0.0762088
LOC_Os07g05620	13.4143	74.8195	11.6378	2.69013	2.33738	2.38077	3.81827	5.16096	24.9449	0.00193788	0.0608117
LOC_Os03g55420	6.85144	43.2932	2.15017	0.864868	1.25838	1.70257	3.82666	3.74313	12.4897	0.0107232	0.0943205
LOC_Os04g10350	1.07769	13.7912	3.8128	0.42426	0.395703	0.54133	3.82803	2.32921	18.7289	0.00406931	0.07254
LOC_Os03g24730	0.893757	3.70069	0.247333	0.0635286	0.177757	0.115798	3.83726	1.55491	14.6576	0.00740203	0.0817419
LOC_Os11g02054	5.7836	42.4381	2.63705	0.991862	1.43147	1.27031	3.84282	3.62076	13.7398	0.00861477	0.087028
LOC_Os08g13440	0.0407813	3.07329	1.09696	0.104355	0.0389322	0.152172	3.84829	-0.329864	9.07874	0.021319	0.120979
LOC_Os06g13560	2.52172	23.6598	1.93164	0.506666	0.727566	0.784133	3.8525	3.21229	13.949	0.00831661	0.0862823
LOC_Os04g49748	1.54849	8.17805	1.07436	0.306615	0.211183	0.257949	3.85543	1.55142	21.2411	0.0029533	0.0665844
LOC_Os04g33150	3.3633	6.37633	1.07474	0.189447	0.121162	0.473579	3.85659	1.38275	23.158	0.00235853	0.0621583
LOC_Os03g51479	1.3947	2.20904	0.386939	0.0903518	0.067416	0.131752	3.8661	0.802573	31.1061	0.00103482	0.0535408
LOC_Os02g12380	1.6143	7.25126	1.61737	0.0625883	0.210151	0.470596	3.87283	2.09912	18.0302	0.00447536	0.0737423
LOC_Os03g54050	3.22506	64.4786	1.68297	1.18986	1.69824	1.96985	3.87695	4.30937	7.88644	0.0282159	0.136187
LOC_Os10g39610	58.1979	55.539	13.5185	0.257206	0.0575742	8.77643	3.87807	4.02393	6.40714	0.0415409	0.165187
LOC_Os06g46730	0.575615	3.33681	0.992514	0.132187	0.126811	0.0826099	3.90213	0.743856	30.3145	0.00111152	0.0536851
LOC_Os07g35370	1.27904	5.6843	0.992913	0.340045	0.0713601	0.13946	3.9065	1.84283	19.781	0.00354432	0.0697317
LOC_Os01g71090	1.85682	14.6496	0.689384	0.295119	0.440406	0.451864	3.91027	2.46362	12.0559	0.0116116	0.0964318
LOC_Os07g43240	13.1773	67.7171	5.99404	1.33721	1.09214	3.51778	3.91341	3.92634	14.974	0.0070362	0.0807989
LOC_Os06g35410	1.23621	8.95198	0.561221	0.28697	0.164326	0.284652	3.91541	2.3477	13.558	0.00888534	0.0877696
LOC_Os06g18000	0.492312	3.38848	0.725032	0.0730304	0.143041	0.0998381	3.92724	0.698289	22.5065	0.00254145	0.0632198
LOC_Os08g01370	110.306	61.701	18.9517	0.84763	3.93028	8.80669	3.93487	3.39094	16.0745	0.00593412	0.0782298
LOC_Os04g51580	0.581079	4.9366	0.218451	0.093517	0.1884	0.102276	3.95853	0.966569	11.0358	0.0141175	0.103511
LOC_Os12g36750	4.33721	10.9946	5.26917	0.644481	0.412182	0.338691	3.97016	2.97942	88.5219	4.62E-05	0.0263614
LOC_Os03g02470	2.56484	7.50631	0.297694	0.2124	0.225837	0.255523	3.97407	1.64798	14.3357	0.00780026	0.083518
LOC_Os01g51030	2.43204	19.7065	0.431477	0.341005	0.763323	0.372944	3.99551	1.33094	9.22683	0.0206242	0.119244
LOC_Os05g50930	2.17674	2.28479	3.65771	0.111561	0.276479	0.156869	4.01037	1.73051	101.467	2.74E-05	0.0210519
LOC_Os11g45740	14.7625	62.8324	24.0274	1.72165	1.71593	3.11984	4.01643	4.67725	45.3305	0.000366673	0.0433021
LOC_Os11g47809	22.8487	143.719	7.38096	3.03333	2.09357	5.91609	4.01972	4.43095	12.738	0.0102546	0.0925377
LOC_Os12g22284	0.880528	5.82187	0.43861	0.100141	0.196141	0.157436	4.03755	1.84922	15.5848	0.00639433	0.0790825
LOC_Os03g38590	1.91779	14.6824	1.01149	0.307916	0.366167	0.420945	4.06027	2.52167	15.1401	0.0068536	0.0800089
LOC_Os05g48680	10.0742	14.0153	9.206	0.741836	0.622711	0.743707	4.07482	1.80314	281.692	1.01E-06	0.0025218
LOC_Os01g64110	1.14387	8.50766	0.525958	0.243921	0.336003	0.0513013	4.08116	1.772	11.8573	0.0120508	0.0976097
LOC_Os10g41330	1.74239	3.32995	0.0279974	0.143825	0.107315	0.06554	4.08325	0.473369	9.71473	0.0185355	0.113777
LOC_Os03g20870	4.1602	8.97631	2.65779	0.225302	0.100865	0.640649	4.09272	2.16889	27.9035	0.0014339	0.0556454
LOC_Os09g23595	16.0485	48.6073	19.2469	1.23473	1.27563	2.62284	4.09844	4.48601	55.1586	0.000206445	0.0373528
LOC_Os01g10400	68.3059	539.399	58.2317	11.491	13.2967	15.3425	4.1069	7.16814	19.5591	0.00364732	0.0697317
LOC_Os06g06290	60.1147	337.034	27.1708	6.90495	8.30066	9.60941	4.15543	7.17944	19.603	0.00362662	0.0697317
LOC_Os02g11640	1.4852	5.40403	0.614612	0.155917	0.0436265	0.234465	4.15797	1.2943	18.8212	0.00401933	0.0724365
LOC_Os01g41810	2.0296	12.3959	0.742245	0.372532	0.294316	0.215695	4.1617	2.11943	15.6026	0.00637685	0.0790825
LOC_Os09g23590	79.1455	240.038	94.9226	5.6949	5.57714	12.6512	4.17955	4.4639	53.1227	0.000230672	0.0373528
LOC_Os07g35390	0.590427	5.35196	0.624972	0.0944275	0.105686	0.172119	4.1845	1.39205	17.1374	0.005075	0.0761739
LOC_Os01g20206	1.38732	2.63017	0.204757	0.0438274	0.147158	0.0479322	4.21589	-0.637641	17.1706	0.0048916	0.0753873
LOC_Os03g03500	4.99509	25.0399	7.12173	0.6304	0.462263	0.974731	4.22428	3.42186	36.8319	0.000664363	0.049137
LOC_Os11g03820	4.07806	7.146	6.92547	0.252503	0.311843	0.466602	4.22597	3.73329	165.917	5.67E-06	0.0075479
LOC_Os03g17800	4.3283	26.3843	2.57802	0.420429	0.411735	0.977089	4.24822	2.98321	18.2242	0.00435748	0.0734848
LOC_Os04g01320	2.91452	15.1985	1.40609	0.337083	0.458116	0.276491	4.25871	3.33984	21.5389	0.00284892	0.0660849
LOC_Os10g33920	0.585148	6.32333	0.155453	0.133096	0.0744823	0.163757	4.28081	1.40711	9.88254	0.0178817	0.112228
LOC_Os02g52150	43.5921	4.35733	4.62627	0.681881	0.448928	1.86437	4.29018	4.14385	12.7995	0.0101427	0.0924748
LOC_Os03g01520	15.5003	14.7253	21.4229	0.491816	1.03615	1.29724	4.2972	2.52365	117.215	1.73E-05	0.0150292
LOC_Os01g09640	2.49877	23.9633	2.16367	0.318708	0.423589	0.740687	4.31466	3.15366	16.0321	0.00597229	0.0782298
LOC_Os02g42850	20.369	129.907	8.83225	2.0348	2.85769	3.41296	4.31571	5.65495	17.8636	0.00457991	0.0743114
LOC_Os05g33400	1.21258	9.1691	0.583185	0.118884	0.239504	0.20803	4.33035	1.5282	15.1768	0.00681404	0.079872
LOC_Os11g32890	5.06366	1.14059	1.24867	0.0427636	0.0957242	0.257229	4.36521	0.225469	21.7143	0.00274093	0.0648145
LOC_Os08g37660	8.52048	69.6144	5.47525	0.644966	1.97192	1.58279	4.37599	4.03683	16.0165	0.0059863	0.0782298
LOC_Os07g32710	8.2063	12.0106	10.9936	0.377003	0.731382	0.508519	4.37634	2.98513	253.35	1.43E-06	0.00285548
LOC_Os08g31860	0.727314	1.90286	0.0579665	0.0744448	0	0.0542782	4.38592	-0.491536	11.0309	0.014131	0.103534
LOC_Os06g28800	1.45066	5.31578	0.431407	0.129277	0.08268	0.141385	4.38953	0.318893	20.0261	0.00343492	0.0696688
LOC_Os06g40240	10.2871	9.07047	11.8016	0.584338	0.41715	0.583797	4.40564	4.98347	388.53	3.51E-07	0.00202662
LOC_Os09g17152	0.89474	13.5462	0.483891	0.152636	0.439289	0.143085	4.40589	2.07904	10.1342	0.0169571	0.109861
LOC_Os01g03730	7.76173	79.5818	6.34387	1.35112	1.79953	1.43334	4.40979	4.4148	17.083	0.0051149	0.0762088
LOC_Os04g44950	4.21577	41.0321	8.16567	0.828796	0.718149	1.05262	4.41108	3.62558	24.6983	0.00198974	0.0608382
LOC_Os07g02460	2.54784	29.9884	0.060435	0.15523	1.21616	0.226358	4.4262	1.96107	6.00939	0.0465019	0.175707
LOC_Os12g03110	2.22703	8.18038	1.27573	0.237447	0.106303	0.207749	4.4465	0.644843	29.6474	0.00118861	0.0550399
LOC_Os01g64170	1.65756	19.7269	1.21581	0.334039	0.295614	0.4163	4.47776	4.15682	14.8534	0.00717281	0.0814769
LOC_Os11g47870	1.49328	7.58374	0.664883	0.142315	0.119462	0.186773	4.49388	2.09224	21.9375	0.00271667	0.0645888
LOC_Os01g11650	1.25082	14.4077	0.617343	0.220232	0.219102	0.299736	4.50469	3.3507	13.1991	0.00945313	0.0895848
LOC_Os12g44110	0.610213	4.52146	0.111452	0.0346993	0.0194182	0.180259	4.51047	0.920141	9.35343	0.0200536	0.117404
LOC_Os08g38800	8.3281	15.133	0.933076	0.35266	0.338319	0.440789	4.52019	3.42211	22.5215	0.00253704	0.0632139
LOC_Os12g11680	0.339856	0.369887	0.0752399	0	0.0240331	0.0117421	4.52948	-1.01738	22.2343	0.00244271	0.0624221
LOC_Os03g59320	5.08196	17.7775	2.48244	0.111864	0.469504	0.565829	4.53774	2.5019	24.4053	0.00205376	0.0609808
LOC_Os11g47570	0.730868	9.83131	1.0055	0.207801	0.0664505	0.227264	4.54973	1.27312	14.7145	0.00733449	0.0816676
LOC_Os11g12530	2.20417	9.09624	1.77445	0.185159	0.233803	0.166155	4.55667	3.09834	42.5098	0.000441403	0.0445802
LOC_Os03g52860	1.8331	21.857	2.79879	0.407366	0.402295	0.353796	4.5623	3.76038	20.3559	0.00329459	0.0686484
LOC_Os01g52740	2.86032	16.5958	1.70209	0.39298	0.0549791	0.465602	4.56738	2.00416	16.9588	0.00520742	0.0762088
LOC_Os03g16920	13.2163	6.62652	3.6933	0.198519	0.301541	0.573798	4.58198	3.43249	46.7658	0.000334955	0.0425578
LOC_Os06g27560	1.91672	34.0091	0.975074	0.452205	0.467187	0.656241	4.58832	3.69269	10.7535	0.0149342	0.105318
LOC_Os05g11900	8.51051	26.2749	3.35609	0.655341	0.564211	0.441059	4.59507	2.24344	34.2473	0.000815214	0.0503717
LOC_Os01g03330	1.51897	21.4089	1.72313	0.321542	0.338708	0.382686	4.60787	2.99569	15.9374	0.00605845	0.0785209
LOC_Os11g06980	5.22118	30.1734	4.23426	0.37503	0.279829	1.01684	4.60997	3.96714	22.1793	0.00264032	0.0639509
LOC_Os12g37519	1.43862	8.7715	1.64554	0.181791	0.135644	0.18225	4.61348	1.28753	30.7049	0.00110391	0.0536065
LOC_Os08g41470	1.27899	6.1832	0.828221	0.136367	0.0915751	0.119311	4.61996	0.931673	27.5827	0.00147956	0.0563177
LOC_Os04g40990	10.4293	51.1518	12.343	0.642473	0.608446	1.8467	4.62558	4.79353	30.977	0.00107739	0.0535408
LOC_Os05g49440	2.41513	4.06664	0.47488	0.0271055	0	0.266798	4.62651	0.718089	13.9121	0.00836821	0.0864304
LOC_Os10g39770	4.73774	35.3182	5.02005	0.5139	0.503274	0.868595	4.62868	4.56659	25.4408	0.00183881	0.0599617
LOC_Os11g47580	8.02913	80.1416	3.50057	1.30249	0.579976	1.89931	4.63386	4.32157	13.2196	0.00941946	0.089405
LOC_Os01g02150	2.3629	19.5241	1.29471	0.26873	0.244375	0.440849	4.64447	2.089	16.8971	0.00525424	0.0762088
LOC_Os10g19910	4.99124	11.6382	8.65746	0.304097	0.382897	0.374151	4.65713	2.06566	184.834	4.00E-06	0.00613862
LOC_Os02g09400	1.3388	6.57204	0.166721	0.0611757	0.136939	0.133811	4.66384	1.30453	13.292	0.00930167	0.0890123
LOC_Os11g11960	1.87074	5.46713	1.36105	0.132421	0.118567	0.101376	4.69878	2.03925	63.5037	0.000131061	0.0373528
LOC_Os08g28710	3.43925	18.0459	0.524026	0.0517686	0.675976	0.169852	4.70686	2.97445	10.7841	0.014843	0.105272
LOC_Os10g33760	6.0149	57.6649	2.09731	0.594671	0.678622	1.24973	4.74576	4.10371	13.7043	0.00866674	0.087211
LOC_Os01g52130	8.29249	71.203	4.6788	0.907922	1.13976	1.1674	4.76468	5.38604	19.0554	0.0038961	0.0714692
LOC_Os01g72270	5.93382	31.6605	3.04307	0.213559	0.286824	1.02767	4.7767	3.54836	18.5159	0.00418778	0.0727556
LOC_Os12g02250	0.819006	7.87362	0.603916	0.0880105	0.0246259	0.228602	4.79259	2.3719	13.8498	0.00845639	0.0866835
LOC_Os09g03200	5.97929	7.55724	2.07586	0.309098	0	0.253536	4.79439	-0.590514	33.2574	0.000804559	0.0501923
LOC_Os08g03350	1.20473	9.05296	0.349151	0.112101	0.0731889	0.204335	4.80143	1.80501	14.1957	0.00798224	0.084566
LOC_Os06g37560	4.37866	124.73	4.12768	1.52033	1.7337	1.60625	4.81987	6.12957	11.0854	0.0139799	0.103223
LOC_Os01g21250	206.63	905.338	59.6182	13.9324	17.4815	11.8892	4.833	5.8474	24.0707	0.00213019	0.0614227
LOC_Os02g56600	1.0194	10.6685	0.246199	0.140527	0.216262	0.0768445	4.83753	2.05487	11.7439	0.0123112	0.0982755
LOC_Os02g11680	0.856639	2.58835	0.853421	0.0730683	0.020445	0.0599339	4.83959	0.571414	54.8143	0.000184896	0.0373528
LOC_Os03g22820	1.5335	14.162	1.57403	0.158548	0.266176	0.173397	4.90089	1.42321	21.3096	0.00292886	0.0664382
LOC_Os09g20090	0.679876	3.36653	0.213891	0.076304	0.0512408	0.0166901	4.91699	0.7988	18.3203	0.00430059	0.0732051
LOC_Os03g18779	8.49963	0.212828	3.45099	0.218865	0.168409	0.0598409	4.91772	1.5502	14.1749	0.00800978	0.0847161
LOC_Os12g12580	7.06705	49.0965	4.92599	0.465244	0.860309	0.730045	4.95559	4.20203	24.9692	0.00193286	0.0607498
LOC_Os01g61460	2.14728	20.6429	0.757244	0.170189	0.290255	0.319078	4.96667	3.14212	14.8225	0.00720827	0.0815101
LOC_Os01g18490	9.22764	124.815	12.7287	1.45308	1.08422	2.25133	4.97395	2.87997	18.5722	0.00415604	0.0727556
LOC_Os11g44870	1.02601	9.4414	0.385719	0.115586	0.0554429	0.180588	4.97698	2.0056	14.3695	0.00775718	0.0832635
LOC_Os09g39940	3.88925	27.5381	1.96095	0.30342	0.271676	0.508819	4.98828	2.33578	20.2655	0.00333232	0.06899
LOC_Os03g43750	1.05738	2.93737	0.526706	0.0438429	0.0350501	0.068499	4.99428	1.17518	44.7142	0.000370567	0.0433638
LOC_Os05g37190	0.180006	10.5899	0.919066	0.0575771	0.214806	0.10495	5.00305	1.88555	10.8243	0.0147238	0.105093
LOC_Os04g49757	0.989374	1.96184	0.583348	0.0516674	0.0192758	0.0376711	5.05726	0.380596	69.272	9.04E-05	0.0347241
LOC_Os11g11890	11.0486	19.8408	14.4557	0.655237	0.38026	0.371574	5.10222	4.12544	264.599	1.24E-06	0.0027521
LOC_Os12g28590	3.09557	30.0194	0.288426	0.265941	0.531514	0.207749	5.11788	3.41083	10.6679	0.0151943	0.10592
LOC_Os01g02920	19.8522	110.643	8.66116	1.11656	0.879089	2.07173	5.14441	5.77936	23.9468	0.00215945	0.0614256
LOC_Os11g30360	6.90974	186.429	1.94064	1.47344	1.82455	2.33145	5.15275	4.22246	9.28405	0.0203637	0.118326
LOC_Os07g35410	0.475039	8.73266	0.253529	0.115769	0.0809823	0.063306	5.21365	1.98338	12.3133	0.0110733	0.0950203
LOC_Os09g36200	7.42315	39.4917	1.36652	0.332643	0.38514	0.627238	5.2201	3.67826	18.008	0.00448911	0.0737423
LOC_Os08g01220	1.50271	9.94626	0.472758	0.0674611	0.151008	0.0983727	5.28805	1.69518	18.5636	0.00416086	0.0727556
LOC_Os09g36080	0.312627	3.64085	1.06784	0	0.0746131	0.0520777	5.36183	0.700118	20.6222	0.00318672	0.067871
LOC_Os06g48050	1.09325	8.50252	0.330042	0.0847727	0.0158133	0.139069	5.39389	2.09201	14.9624	0.00704919	0.0808551
LOC_Os04g54390	0.900171	15.4813	0.224197	0.13711	0.153457	0.104966	5.42292	1.86894	11.2517	0.0135319	0.102003
LOC_Os12g43870	3.97954	6.8261	1.63618	0.107759	0.0603033	0.117852	5.42721	-0.429686	56.5269	0.000168441	0.0373528
LOC_Os07g39030	19.3978	44.9339	5.47431	0.225879	0.632025	0.741106	5.52649	1.93478	37.6571	0.000623979	0.0488705
LOC_Os04g50200	0.970131	4.53421	0.187928	0	0.0771788	0.0502773	5.53615	0.61539	15.6408	0.00633939	0.0790825
LOC_Os03g09900	1.06112	14.0822	0.456491	0.0617114	0.184184	0.0674913	5.6902	2.18809	14.7163	0.00733236	0.0816676
LOC_Os03g17870	31.2194	458.837	18.9807	1.609	1.80084	6.51091	5.70965	4.23864	14.7708	0.00726828	0.0815927
LOC_Os10g29400	6.55779	2.51673	0.193967	0.0603894	0.0844866	0.0495341	5.71707	1.98384	19.6123	0.00362227	0.0697317
LOC_Os02g31910	0.941035	5.48601	0.616071	0.0114667	0.0385015	0.0877848	5.72247	1.89993	25.5256	0.00182254	0.0599246
LOC_Os03g08470	1.47625	95.8905	6.0929	0.459702	0.536881	0.983658	5.73712	4.94008	12.8132	0.0101179	0.0924181
LOC_Os01g03390	11.9247	437.034	10.2891	2.74185	1.82145	4.00465	5.77106	6.26453	12.0506	0.0116231	0.0964318
LOC_Os04g27670	1.63552	78.4665	1.3035	0.270803	0.569441	0.68208	5.777	4.87637	10.4286	0.0159534	0.107603
LOC_Os06g46740	2.01261	13.9906	1.40705	0.0602345	0.134832	0.131752	5.78153	1.80876	27.7633	0.00145362	0.055791
LOC_Os07g40900	0.946063	24.7028	0.0571218	0.14672	0.21895	0.106974	5.80327	2.64697	8.74521	0.0230007	0.125445
LOC_Os02g12680	0.900162	7.86163	1.44681	0	0.022916	0.156748	5.85989	1.59555	19.7314	0.00356701	0.0697317
LOC_Os07g14610	1.40895	31.172	0.291325	0.113376	0.253786	0.173592	5.95981	2.1137	10.934	0.0144052	0.104317
LOC_Os06g44010	2.17838	25.2956	1.36929	0.0884801	0.27233	0.120959	5.96261	2.96254	19.3634	0.00374145	0.0705783
LOC_Os03g55410	1.1029	15.0249	0.062786	0.107512	0.0300827	0.117582	5.98925	1.85251	10.374	0.0161334	0.107856
LOC_Os11g10710	0.906785	21.2893	1.33406	0.107924	0.130857	0.137704	6.00047	2.96079	17.5911	0.00475793	0.0748207
LOC_Os05g11910	34.3445	231.293	8.94589	1.23253	0.96071	2.21452	6.00488	6.22171	21.6559	0.00280925	0.0654987
LOC_Os02g36020	2.96792	39.667	0.311015	0.0620116	0.110231	0.474738	6.0773	5.12659	10.6026	0.0153967	0.106241
LOC_Os07g05365	8.24334	124.696	2.76892	0.727373	0.90455	0.441944	6.08045	3.90294	15.2725	0.00671247	0.0795406
LOC_Os06g01660	1.40498	17.1034	0.184172	0.0840983	0.0470625	0.103472	6.33088	2.40601	13.5677	0.0088707	0.0877696
LOC_Os11g04010	0.749754	20.2079	0.0497958	0.0426342	0.0477173	0.163196	6.38881	2.54609	9.32551	0.0201777	0.117807
LOC_Os10g02880	1.33352	13.6942	1.17629	0.0236968	0	0.155498	6.5081	2.03311	18.9926	0.00392866	0.0716711
LOC_Os12g24050	1.77971	1.90446	0.00846314	0.010869	0.0202747	0.00792464	6.64042	1.6688	15.2024	0.00678667	0.0797224
LOC_Os06g11830	1.7839	2.07668	0.389737	0	0.0149388	0.0291951	6.64297	0.991883	44.5763	0.000384924	0.0433638
LOC_Os01g36064	1.90149	2.19495	0.359009	0.0261598	0	0.0143049	6.76212	1.08669	43.8057	0.000404813	0.043909
LOC_Os12g12560	0.190229	1.93848	1.48453	0.0270431	0	0	6.78764	-0.268688	29.7176	0.00117869	0.054835
LOC_Os07g17150	0.534143	6.84162	0.0194684	0	0.0124372	0.0486125	6.93365	1.98511	10.7056	0.0150791	0.105579
LOC_Os07g48980	1.74877	34.8358	0.605981	0.129707	0.120977	0.0472853	6.9873	3.3422	15.3958	0.00658441	0.0794027
LOC_Os01g09100	1.33124	13.3926	0.641729	0.0366291	0	0.0801196	6.99078	1.33069	19.4285	0.0037098	0.0701802
LOC_Os07g46920	2.25456	17.0973	0.891828	0.0282802	0.0949559	0.030929	7.06679	2.09632	25.1706	0.00189193	0.0603135
LOC_Os06g17070	0.560789	2.22479	0.10346	0.017716	0	0	7.07735	0.0111781	20.8449	0.00310003	0.0672259
LOC_Os07g35480	0.625931	17.1457	0.293449	0.0314057	0.0878751	0.0171736	7.08188	2.76174	13.8586	0.00844383	0.0866093
LOC_Os11g29870	0.941	10.6309	0.829887	0.0526321	0	0.0287808	7.17071	1.49417	23.0764	0.00238048	0.0621583
LOC_Os05g03400	1.00889	0.742434	0.1587	0.011323	0	0	7.17945	0.0979404	39.0387	0.00054475	0.0474104
LOC_Os01g24710	55.1805	853.831	121.009	0.933268	0.988076	5.15857	7.20416	7.91172	24.824	0.00196308	0.0608382
LOC_Os03g61490	1.49609	17.064	1.63471	0.0411649	0.0460728	0.0450205	7.22087	1.55166	28.3557	0.00137263	0.0554789
LOC_Os07g34260	1.21133	16.7693	1.29477	0.0430509	0.0481837	0.0235416	7.38909	2.40798	26.5536	0.00163945	0.058221
LOC_Os03g21060	0.962292	9.58854	0.0891793	0	0.0213642	0.0417525	7.39085	1.73193	14.3037	0.00784132	0.0835954
LOC_Os07g35350	1.05079	7.94088	0.600962	0	0.0557301	0	7.45841	1.78863	23.214	0.00234363	0.0621583
LOC_Os12g36850	2.49465	23.3164	0.546762	0.127671	0	0	7.57686	1.88191	16.739	0.00537665	0.076432
LOC_Os07g15340	2.56088	3.1616	0.229155	0	0.0292787	0	7.70759	1.49307	29.4625	0.00123647	0.0552534
LOC_Os01g18120	0.957457	19.8738	1.92175	0.0720597	0	0.0262696	7.78362	2.48387	23.0784	0.00237994	0.0621583
LOC_Os08g44270	4.47682	126.479	0.282279	0.145009	0.108199	0.317181	7.86923	4.98854	11.9866	0.0117625	0.0968068
LOC_Os02g48870	0.699429	9.61362	0.247252	0.0192448	0.0215392	0	7.92418	1.70347	18.0889	0.00443924	0.0736668
LOC_Os07g09760	19.7742	21.0613	17.8893	0.0605817	0.0199425	0.163691	7.99792	5.65945	151.598	9.34E-06	0.0103547
LOC_Os05g34490	0.312965	1.99681	1.57094	0	0	0.0112289	8.0541	0.211335	52.1001	0.000225591	0.0373528
LOC_Os01g09900	0.832134	6.95928	0.0534844	0	0	0.0250406	8.1134	1.03868	14.4946	0.00760029	0.0824831
LOC_Os04g52440	1.17103	198.422	1.28546	0.240464	0.16562	0.283215	8.20877	5.98139	11.6344	0.01257	0.0991586
LOC_Os11g14900	7.38574	431.789	0.565999	0.461522	0.38741	0.630935	8.24258	6.79378	11.2403	0.013562	0.102003
LOC_Os06g35520	4.21457	33.6653	3.4679	0.0490769	0.027464	0.0536734	8.30461	3.31894	42.0819	0.000454432	0.0450483
LOC_Os12g36830	1.1961	29.6537	0.824958	0.0392396	0	0.0429148	8.47042	2.24867	17.6098	0.00474545	0.0748207
LOC_Os01g04050	1.13041	35.7751	2.02198	0	0	0.0958645	8.59599	2.38533	18.4727	0.00421238	0.0727758
LOC_Os11g44030	1.01041	0.711507	0.158183	0	0	0	8.60538	-1.00871	29.7152	0.00358037	0.0697317
LOC_Os04g05570	0.843646	0.498747	0.0361495	0	0	0	8.83559	-0.793088	16.4135	0.0120646	0.0976776
LOC_Os07g34520	1.57988	49.4582	0.903848	0.0200136	0.0298662	0.0583681	8.92126	4.5062	18.3705	0.00427128	0.0731235
LOC_Os03g59190	0.656913	34.5064	0.698731	0.00842592	0.0471525	0.00921509	9.14967	4.63215	16.9051	0.00524814	0.0762088
LOC_Os01g50020	0.871689	1.28652	0	0	0	0	9.16872	-0.464638	10.8224	0.0252074	0.130047
LOC_Os04g52790	3.06453	2.79177	2.93407	0	0	0	9.35079	-0.293655	235.078	3.42E-05	0.0220453
LOC_Os11g47600	0.511201	22.3665	1.40052	0.0272523	0	0	9.49126	2.38659	19.692	0.00358515	0.0697317
LOC_Os09g17560	2.35905	73.5553	1.0352	0.0239546	0.0536212	0.0261982	9.5251	4.22821	18.0349	0.00447244	0.0737423
LOC_Os11g11920	3.00618	4.41347	3.88188	0.00893438	0	0	10.0541	2.94492	347.353	5.08E-07	0.00202662
LOC_Os10g20480	67.5024	50.803	67.4012	0.0412051	0.0614903	0.0600858	10.2701	7.37704	1247.28	7.31E-09	0.00014596
LOC_Os03g43100	4.66766	2.42421	2.33397	0	0	0	10.6236	0.951571	148.67	9.82E-05	0.0355576
LOC_Os10g16440	20.9173	22.7447	24.0626	0.00970187	0	0.0212211	11.1039	5.41343	628.959	7.24E-08	0.00072296
LOC_Os03g12510	0.720249	32.3572	1.33258	0	0	0	11.8756	2.20146	13.7017	0.0167369	0.109245
